# Supplementary material for: Behavior Change Support Systems for Self-Treating Procrastination: Systematic Search in App Stores and Analysis of Motivational Design Archetypes
Source: J Med Internet Res. 2025 Feb 20;27:e65214. doi: 10.2196/65214 (PMC11888082; doi:10.2196/65214)
Supplement: Multimedia Appendix 1 [file jmir_v27i1e65214_app1.xlsx]

## Sheet: Final Set
	Name	Category	Developer	Reviews	Rating	Goals and planning	Feedback and monitoring	Social support	Shaping knowledge	Natural consequences	Comparison of behavior	Associations	Repetition and substitution	Comparison of outcomes	Reward and threat	Regulation	Antecedents	Identity	Scheduled consequences	Self-belief	Covert learning	Fun/Enjoyment	Escapism	Challenge	Immersion	Curiosity	Discovery	Self-expression	Self-development	Freedom/Autonomy	Companionship	Approval	Meaning
	Focus To-Do	Productivity	Shenzen Tomato Software Technology Co. Ltd	21171	4.7	1	1	0	0	0	1	1	1	0	1	0	1	0	1	0	0	1	0	1	1	0	0	0	0	0	0	0	0
	Focus Dog: Produktivität Timer	Productivity	Fancy Ventures UG	365	4.6	1	1	0	0	0	1	1	0	0	1	0	1	0	1	0	0	1	0	1	0	0	1	0	1	1	1	1	1
	Productivity Challenge Timer	Productivity	Vladimir Jovanovic	42	4.9	1	1	0	0	0	0	1	0	0	1	0	1	0	1	1	0	0	0	1	0	0	1	0	0	0	0	1	0
	Willpower and procrastination	Productivity	Matej Zlodej	-	-	0	0	0	1	0	0	1	1	0	0	1	1	1	0	0	1	0	1	0	1	0	0	1	1	1		0	0
	stickK: Goals & Accountability	Lifestyle	stickK.com LLC	-	-	1	1	1	0	0	1	1	0	0	1	0	0	0	1	0	0	0	0	1	0	0	0	1	1	1	1	1	1
	Fabulous - Gewohnheitstracker	Health and Fitness	Fabulous	8738	4.5	1	1	1	1	0	0	1	1	0	0	0	0	0	0	1	0	1	1	1	1	0	1	0	1	1		1	0
	Routinery: morning routine	Productivity	Routinery Corp.	526	4.5	1	0	0	0	1	0	1	1	0	1	0	0	0	0	0	0	0	0	1	1	0	0	0	1	1	1	1	0
	Success Coach - Goal Tracker	Productivity	Success Wizard Inc	99	4.5	1	1	0	1	1	0	1	1	0	0	0	0	1	0	0	0	0	0	1	0	0	0	0	1	1		1	0
	My AI Coach - Rocky	Education	Rocky.ai	5	3.6	1	1	0	1	1	1	1	0	0	0	0	0	1	0	0	0	0	0	1	0	0	1	1	1	1	1	1	0
	Flipd: focus & study timer	Productivity	Flipd Apps	265	4.4	1	1	1	0	0	0	1	0	0	0	0	1	0	0	0	0	1	0	1	1	0	0	1	1	1	1	1	0
	Todoist: To-do-Liste & Planer	Productivity	Doist Inc.	22622	4.7	1	1	0	0	0	0	1	0	0	0	0	0	0	0	0	0	1	0	1	0	0	0	0	1	1	0	1	0
	Habit Tracker & Day Planner	Productivity	SOLVEIT sp. z.o.o.	-	-	1	1	0	0	0	0	1	0	0	1	0	0	0	0	0	0	0	0	1	0	0	0	0	1	1	0	0	0
	Empire - Productivity Manager	Productivity	Jamie Kang	1	5	1	1	0	0	0	0	1	0	0	1	0	1	0	1	1	0	1	0	1	0	0	1	0	0	1	0	1	0
	Noverdue - Todo Timer List	Productivity	Returnull	1	5	1	1	0	0	0	0	0	0	0	1	0	0	0	0	0	0	0	0	1	0	0	0	0	1		0	0	0
	Cleverest: Fokus Digital Detox	Productivity	Martian & Machine GmbH	17	4.1	1	1	0	0	0	0	1	0	0		0	1	0	1	0	0	1	0	0	0	0	0	0	0	1	0	1	0
	Resultivity - Daily Motivation	Productivity	Zababahano LLC	2	5	1	1	0	1	0	1	1	0	0	1	0	1	0	1	0	0	1	0	1	0	0	1	0	1		0	1	0
	Haptive - Habit Tracker & Goal	Productivity	Forus Labs	8	4.9	1	1	0	0	0	0	1	0	0	0	0	0	0	0	0	0	0	0	1	0	0	0	1	0	1	0	0	0
	Task-Shuffler	Productivity	Juanjo Valino	2	4.5	1	0	0	0	0	0	1	0	0	0	0	0	0	0	0	0	1	0	0	0	1	0	0	0	1	0	0	0
	braintingle: Habit Network	Lifestyle	Olive Healthcare Inc	1	4	1	1	1	0	0	1	0	1	0	1	0	0	0	1	0	0	0	0	1	0	0	0	0	0	0	1	1	1
	Habits Garden: Gamify Life	Productivity	Anat Rapoport	5	4.2	1	1	0	0	0	1	1	0	0	1	0	0	0	0	0	0	1	0	1	0	0	1	0	1	1	1	0	0
	AvocaDO - Zeit & Fokus-Keeper	Productivity	FanClaws LLC	319	4.5	1	1	0	0	0	0	1	0	0	1	0	1	0	1	0	0	1	0	1	0	0	1	0	0	0	0	1	1
	ProcrastinationPal	Productivity	Nathnael Haile	-	-	1	1	0	1	0	0	1	0	0	0	0	1	0	0	0	0	0	0	0	0	0	0	1	1	0	1	1	0
	Badger Bug	Productivity	Martine Habib	-	-	1	0	0	0	0	0	1	0	0	1	0	0	0	0	0	0	1	0	0	0	0	0	0	0	1	0	1	0
	Filos Bildschirmzeit-Kontrolle	Productivity	Jonathan Hsu	-	-	1	1	0	0	0	0	0	0	0	0	0	1	0	0	0	0	1	0	1	0	0	0	0	0	1	0	1	0
	Chivvy: AI Habit, Goal Tracker	Productivity	Fahard Rasul	-	-	1	1	1	0	1	0	1	0	0	1	0	1	0	0	0	0	1	0	1	0	0	0	0	0	1	0	1	0
	Focus Timer & Rewards	Productivity	Paul Bright	-	-	1	1	0	1	0	0	0	0	0	0	1	1	0	0	0	0	1	0	0	0	0	0	0	0	1	0	1	0
	dailyblock	Productivity	Sophro Systems LLC	-	-	1	1	0	0	0	0	1	0	0	0	0	1	0	0	0	0	1	0	1	0	0	0	0	0	1	0	1	0
	Focus Quest: Study buddy	Productivity	Shikudo	367	4.6	1	1	0	0	0	0	1	0	0	1	1	1	0	0	0	0	1	1	1	1	1	1	1	1	1	0	1	1
	Sticky Goals: Digital Planner	Productivity	Bohdan Oleksiuk	1	5	1	1	0	1	0	0	1	1	0	0	0	0	1	0	0	0	0	0	1	0	0	1	0	0	1	0	0	0
	TickTick: To-Do Liste, Kalender	Productivity	Appest Limited	2957	4.8	1	1	0	1	0	0	1	0	0	1	0	0	0	0	0	0	1	0	1	0	0	0	0	0	0	0	0	0
	Gewohnheitstracker - HabitUp	Productivity	Fatma TIRNAVALI	2	5	1	1	0	0	0	0	1	0	0	0	0	0	0	0	0	0	1	0	1	0	0	0	0	0	0	0	1	0
	Habit Daemon	Productivity	FIENDISH LTD	-	-	1	1	0	0	0	0	1	0	0	1	0	0	0	1	0	0	1	1	1	1	1	1	1	0	0	0	1	0
	Eden - Gewohnheiten & Routine	Productivity	Millefeuille Agency	244	4.4	1	1	0	1	0	0	1	0	0	1	1	0	0	1	0	0	1	1	1	0	0	1	0	1	0	0	1	0
	Way of Life: Gewohnheiten	Productivity	Way of Life ApS	548	4.7	1	1	0	0	0	0	1	0	0	0	0	0	0	0	0	0	0	0	1	0	0	0	1	0	0	0	0	0
	Habit Tracker - Tagesplaner	Productivity	Davetech Co Ltd	6978	4.7	1	1	1	0	0	1	1	0	0	0	0	0	0	0	0	0	0	0	1	0	0	0	0	0	0	1	0	0
	Flora - Green Focus	Productivity	AppFinca Inc.	943	4.7	1	1	1	0	1	0	1	0	0	1	0	1	0	1	0	0	1	0	1	1	0	1	0	0	1	1	1	1
	Pomodoro - Fokustimer und Töne	Productivity	Delight Apps Corp.	335	4.6	1	1	0	0	0	0	0	0	0	0	1	1	0	0	0	0	0	0	0	0	0	0	0	0	0	0	0	0
	AI Ziel Planer & Todo - Pivot	Productivity	Ugur Yasar Kocal	1	5	1	1	0	1	0	0	0	0	0	0	0	0	0	0	0	0	0	0	0	0	0	0	0	1	0	0	1	0
	Decomposer AI Task Manager	Productivity	Mykola Vaysberg	6	5	1	1	0	1	0	0	1	0	0	0	0	1	0	0	0	0	1	0	1	0	0	0	1	1	1	0	0	0
	Coo - smartest to-do lists	Productivity	IT MEGASTAR	1	5	1	1	0	0	0	0	0	0	0	0	0	0	0	0	0	0	1	1	1	0	1	0	0	0	0	0	1	0
	Well Planned - Plan & Achieve	Productivity	Chinesischer Entwickler	-	-	1	1	0	0	0	0	1	0	0	1	0	1	0	0	0	0	1	1	1	0	0	1	0	0	0	0	1	0
	TagesPlaner - To Do Tappsk	Productivity	MATVEY KONDAKOV	931	4.6	0	0	0	0	0	0	0	0	0	0	0	0	0	0	0	0	0	0	0	0	0	0	0	0	0	0	1	0
	Omni Steps	Productivity	Mabriks LLC	-	-	0	1	0	1	0	0	1	0	0	1	0	1	0	0	0	0	1	0	1	0	0	0	0	1	1	0	0	0
	Luminexa App	Productivity	Joona Rantanen	-	-	1	1	0	1	0	0	1	0	0	0	0	0	0	0	1	0	0	0	1	0	0	0	1	1	1	0	1	0
	Hike - Meaningful time tracker	Productivity	Dawid Weiss	-	-	1	1	0	0	0	0	0	0	0	0	0	0	0	0	0	0	1	0	0	0	0	0	0	1	1	0	0	1
	Six Things: The Ivy Lee Method	Productivity	Grant Birch	-	-	1	1	0	0	0	0	1	0	0	0	0	0	0	0	0	0	1	0	1	0	0	0	0	0	1	0	0	0
	OneList - Achieve Your Goals	Productivity	Eric Lesrima	-	-	1	0	0	1	0	0	1	0	0	1	0	0	0	0	0	0	1	0	1	0	0	0	0	1	0	0	1	0
	Tomorrow I Will	Productivity	Hubbhouse Limited	-	-	1	1	0	0	0	1	1	0	0	1	0	0	0	0	0	0	1	0	1	0	0	0	1	0	0	1	1	0
	Tasks - productivity elevated	Productivity	Tindercademy Community Showcase	-	-	1	1	0	0	0	0	0	0	0	0	0	1	0	1	0	0	0	0	1	0	0	0	0	0	1	0	1	0
	Downtime - your bucket list	Productivity	Mo Moosa	-	-	1	0	0	0	1	0	0	0	0	1	0	0	0	0	0	0	0	0	0	0	0	0	0	0	0	0	1	0
	HAPDAY: KI-Lebenscoach	Productivity	HAAAAAAPPY APPS LIMITED	141	4.6	1	1	1	1	0	0	1	0	0	1	0	0	1	0	0	0	1	1	1	0	0	1	1	1	0	0	1	0
	stoic. Tägliches tagebuch	Productivity	Stoic App Inc.	3840	4.8	1	1	0	0	0	0	1	0	0	0	0	0	1	0	1	0	1	0	1	0	0	0	1	1	1	0	1	1
	Summit: AI Life Coach	Productivity	Summit Intelligence Inc	-	-	1	0	1	1	0	0	1	0	0	1	0	0	1	0	1	0	1	0	1	1	1	1	1	1	1	1	1	0
	Focus Hero: Achieve your goals	Productivity	David Thomas	-	-	1	1	0	0	0	0	1	0	0	1	0	1	0	0	0	0	1	0	1	1	0	1	1	0	1	0	1	0
	Zario: Screen Time control	Productivity	Zario AG	10	5	1	1	0	1	0	1	1	1	0	1	0	1	0	1	0	0	1	0	1	1	0	0	0	1	1	0	1	0
	Habit: My Productivity Tracker	Productivity	Oleg Pogosian	8	3.2	1	1	0	0	0	0	1	0	0	1	0	0	0	0	0	0	0	0	1	0	0	0	0	0	1	0	1	0
	Focusi: Study timer	Productivity	Jordan Holland	14	4.4	1	1	0	1	0	0	0	0	0	0	0	0	0	0	0	0	0	0	0	0	0	0	0	1	0	0	0	0
	Grit Reminders & Task List	Productivity	Jason Matsui	7	4.4	1	1	0	0	0	0	1	0	0	0	0	0	0	0	0	0	0	0	0	0	0	0	0	1	0	0	1	0
	TaskyCal: Daily Agenda & Lists	Productivity	LetsText LLC	64	4.3	1	1	0	0	0	0	1	0	0	1	0	0	0	0	0	0	1	0	1	0	0	0	0	0	0	0	1	0
	BePresent: Screen Time Tracker	Productivity	Screen Detox Inc	410	4.4	1	1	1	0	0	0	1	0	0	0	0	1	0	1	0	0	1	0	1	1	0	1	0	0	0	1	1	0
	Mars Craft - Fokus Timer Uhr	Productivity	Enclaver Labs Ltd	401	4.4	1	1	0	0	0	0	1	0	0	0	0	1	0	1	0	0	1	1	1	1	1	1	0	0	0	1	1	0
	Jomo - Screen Time Blocker	Productivity	Jomo	289	4.3	1	1	1	0	0	0	1	0	0	0	0	1	0	0	0	0	1	1	1	0	0	0	1	1	0	0	0	0
	ANKO: Screen time control	Productivity	ANKO SOLUTIONS LLC	10	4.5	1	1	0	0	0	0	1	0	0	0	0	1	0	0	0	0	0	0	0	0	0	0	0	0	1	0	0	0
	Studybreak time tracker	Productivity	Kenechi Okolo	180	4.4	1	1	0	0	0	0	1	0	0	0	0	0	0	0	0	0	0	0	1	0	0	0	0	0	0	0	0	0
	Habit tracker + Daily routine	Productivity	Cosmic Taps SL	913	4.6	1	1	0	0	0	1	1	0	0	0	0	0	0	0	0	0	0	0	1	0	0	0	0	0	0	1	0	0
	Habit Tracker: Day planner	Productivity	Simone Montalto	100	4.5	1	1	0	0	0	0	1	0	0	0	0	0	0	0	0	0	0	0	1	0	0	0	1	0	0	0	0	0
	Forest - Bleib fokussiert	Productivity	SEEKRTECH CO LTD	15575	4.8	1	1	1	0	0	0	0	0	0	1	0	1	0	1	0	0	1	0	1	0	0	1	1	1	0	1	1	1
	Micro Habits: Self-Improvement	Productivity	Infielight	364	4.1	1	1	1	0	1	0	1	1	0	1	0	0	0	0	1	0	0	0	1	0	0	0	1	1	1	1	0	0
	21 Days Challenge	Productivity	Kati & Lima	77495	4.7	1	1	1	1	0	0	0	0	0	1	0	0	0	0	1	0	1	0	1	0	0	1	0	0	0	1	1	0
	Habit Tracker	Productivity	App Holdings	79129	4.3	1	1	0	0	0	0	1	0	0	0	0	0	0	0	0	0	0	0	1	0	0	0	0	1	1	0	0	0
	Habio - Simple Habit Tracker	Productivity	Gototop LTD	4191	3.3	1	1	0	1	1	1	1	1	0	1	0	1	0	0	1	0	1	0	1	0	0	1	1	1	0	0	1	0
	Avocation - Habit Tracker	Productivity	Mindvoll	8342	4.1	1	1	0	1	0	0	1	1	0	1	0	0	0	0	0	0	1	0	0	0	0	0	0	0	1	0	0	0
	Roubit: Bequeme Tagesroutine	Productivity	Roubit Inc	6546	4.2	1	1	0	1	0	1	0	0	0	1	1	0	0	0	1	0	1	1	1	0	1	1	1	0	0	1	1	0
	Greatness: Daily Habit Tracker	Productivity	Greatness	761	3.7	1	0	0	1	0	0	1	1	0	0	0	1	0	0	1	0	0	1	0	1	0	0	1	1	0	0	0	0
	Productive - Gewohnheiten	Productivity	Mobile Heroes	17581	3.9	1	1	0	0	0	0	1	1	0	0	0	0	0	0	0	0	1	0	1	0	0	0	0	1	1	1	1	0
	Habitica: Gamify your Tasks	Productivity	HabitRPG Inc.	29020	4.8	1	1	1	0	0	1	1	0	0	1	0	0	0	0	0	0	1	0	1	1	1	1	1	0	1	1	0	0
	Dreamfora: AI Goal Setting	Productivity	Dreamfora	23543	4.7	1	1	0	1	0	1	1	0	0	1	0	0	0	0	1	0	0	0	0	0	1	0	1	1	1	1	0	1
	Routine & Habit - Proddy	Productivity	Thomas Wolfgang Menzel	7494	4.4	1	1	0	1	1	0	1	0	1	0	0	0	0	0	1	0	0	0	1	0	0	0	0	1	1	0	1	0
	Milki - Pomodoro Study Timer	Productivity	Christopher Odonnell	9867	4.7	0	1	0	0	0	1	0	0	0	1	0	1	0	1	0	0	1	0	1	0	0	1	0	1	0	0	1	0
	Intellect: Create A Better You	Productivity	The Intellect Company	128169	4.7	1	0	0	1	1	0	1	0	0	1	0	0	0	0	1	0	0	0	1	1	0	0	1	1	1	0	1	0
	Digital Detox: Focus & Live	Productivity	Petr Nálevka Urbandroid	22185	4.7	1	0	0	0	0	0	0	0	1	1	0	1	0	1	1	0	0	0	1	0	0	0	0	1	1	0	0	0
	Remente: Gesundheit, Lifestyle	Productivity	Remente	11699	4.1	1	0	0	1	1	0	0	0	0	0	0	0	0	0	1	0	0	1	0	0	0	1	0	1	1	0	0	1
	Focus Plant: Konzentration App	Productivity	Shikudo	37274	4.5	1	1	1	0	0	0	0	0	0	1	0	1	0	0	0	0	1	0	1	1	0	1	0	0	0	1	1	0
	haatch. - Goal & Habit Tracker	Productivity	Hatch a Plan SRL	118	4.2	1	0	1	0	0	0	1	0	0	0	0	0	0	0	1	0	0	0	1	0	0	0	0	0	1	1	1	0
	Dote Timer - Zeitmanagement	Productivity	Smartdong School	3732	4.4	1	1	1	0	0	1	0	0	0	1	0	1	0	0	1	0	0	0	0	0	0	0	1	1	1	1	0	1
	Tusk: Flexibler Task-Manager	Productivity	ULSoft	4333	4.5	1	1	0	0	0	0	1	0	0	0	0	0	0	0	0	0	0	0	1	0	0	0	0	0	1	0	1	0
	Doro: Pomodoro Fokus-Timer	Productivity	Pomo Doro Company	89	3.7	1	1	0	0	0	0	0	0	0	1	0	1	0	0	0	0	0	0	0	0	0	1	0	0	1	0	0	0
	Motivate: Daily Motivation	Productivity	Brave New Logic	-	-	0	0	0	1	0	0	0	0	0	0	0	0	0	0	1	0	0	0	0	1	0	1	0	0	0	0	0	0
	Ambiance by Fabulous	Productivity	TheFabolous	1190	4.5	0	0	0	0	0	0	0	0	0	0	0	1	0	0	0	0	0	1	0	1	0	0	0	0	0	0	0	0
	neurolist: AI List Maker	Productivity	Thomas Wolfgang Menzel	290	5	1	1	0	1	0	0	1	0	0	0	0	1	0	0	0	0	1	0	0	0	0	0	0	1	1	0	0	0
	Mindset: Daily Motivation	Productivity	Mindset Motivation Inc	3698	4.5	0	0	0	1	0	1	0	0	1	0	0	0	1	0	1	0	0	0	0	1	0	0	0	1	0	0	1	0
	My Habits	Productivity	Michael R. Stagge	30	4.2	1	1	0	0	0	0	1	0	0	0	0	0	0	1	0	0	0	0	1	0	0	0	0	0	0	0	0	0
	WaterDo: ToDo Liste & Aufgaben	Productivity	SEEKRTECH CO LTD	9158	4.6	1	1	0	0	0	0	1	1	0	1	0	0	0	0	0	0	1	0	1	1	1	1	0	0	1	1	1	1
	QualityTime - Telefonsucht	Productivity	MobidaysApps	20075	2.7	1	1	0	0	0	0	0	0	0	0	0	1	0	0	0	0	0	0	1	0	0	0	0	0	0	0	0	0
	Study Bunny: Focus Timer	Productivity	SuperByte	44398	4.7	0	1	0	0	0	0	1	0	0	1	0	1	0	0	1	0	1	0	1	1	1	1	1	0	1	1	1	0
	Ascent: offtime & appblock	Productivity	Lanvite Team	178	3.6	1	1	0	0	1	0	1	0	0	0	0	1	0	0	0	0	0	0	0	0	0	0	1	0	0	0	0	0
	YPT - Yeolpumta	Productivity	Pallo Inc	20671	4.6	1	1	0	0	0	1	1	0	0	0	0	1	0	0	0	0	0	0	1	0	0	0	0	0	1	1	0	0
	AppBlock - Apps blockieren	Productivity	MobileSoft s.r.o	119577	4.4	1	1	0	1	1	0	1	0	0	0	0	0	0	0	0	0	0	0	1	0	0	0	0	0	0	0	0	0
	FLIP - Fokus-Timer zum Lernen	Productivity	RinaSoft	33357	4.4	1	1	0	0	0	1	1	0	0	0	0	1	0	0	0	0	0	0	1	0	0	0	1	0	0	1	1	0
	ActionDash: Bildschirmzeit	Productivity	ActionDash	64369	4.4	0	1	0	0	0	0	0	0	0	0	0	0	0	0	0	0	0	0	1	0	0	0	0	0	0	0	0	0
	YourHour - Screen Time Control	Productivity	Mindefy Labs	73978	4.2	1	1	0	0	0	0	1	0	0	0	0	1	0	0	1	0	0	0	1	0	0	0	1	0	0	1	1	0
	Ziele und Gewohnheiten	Productivity	Mindful Suite	766	4.2	1	1	0	0	0	0	0	1	1	0	0	0	0	0	1	0	0	0	1	0	0	0	0	0	1	0	1	0
	Tide - Sleep & Meditation	Productivity	Moreless Inc	20610	4.5	0	0	0	1	0	0	0	0	0	0	1	1	1	0	1	0	0	1	0	1	0	0	0	1	0	0	0	0
	Habit Hunter: Gewohnheit	Productivity	Active User	2060	4.2	1	1	1	0	0	1	1	1	0	1	0	0	0	1	0	0	1	1	1	1	1	1	1	0	1	1	1	0
	Unpluq: Control Your Time	Productivity	Unpluq	774	4.1	1	1	0	0	1	0	1	0	0	0	0	0	0	0	0	0	0	0	1	0	0	0	0	0	0	0	0	0
	Timey - Focus Timer	Productivity	Francesco Sottero	297	3.8	0	1	1	0	0	0	1	0	0	1	0	1	0	1	0	0	1	0	1	1	0	1	0	0	0	1	1	1
	Ultiself - Habit Tracker	Productivity	Ultiself	2923	3.3	1	1	0	0	1	0	1	0	0	1	0	0	0	0	0	0	0	0	1	0	0	0	0	0	0	0	0	0
	Good App, Self Improvement App	Productivity	Team GoodApp	1244	4.8	1	1	0	1	1	0	1	1	0	0	0	1	0	0	1	0	0	0	1	1	0	0	0	1	1	0	1	0
	Striving: Konzentration App	Productivity	Shikudo	3127	3.7	1	1	0	0	0	0	1	0	0	1	0	1	0	0	0	0	1	0	1	0	0	0	0	0	0	0	0	0
	To-Do Adventure: Task Tracker	Productivity	Fourdesire	647	3.7	1	1	0	0	0	0	1	0	0	1	0	0	0	0	0	0	1	0	1	1	0	1	0	1	1	1	0	0
	YourStep Pomodoro & Tareas	Productivity	YourStep	1164	4.6	1	1	1	1	0	0	1	0	0	0	0	1	0	0	0	0	0	0	1	0	0	0	0	0	1	1	0	0
	Tain - Ziele und Gewohnheiten	Productivity	s2inc	257	4.5	1	1	0	0	0	0	1	0	0	0	0	0	0	0	0	0	0	0	1	0	0	0	0	0	1	0	1	0
	Improve my Life: Aufgaben	Productivity	IML Solutions Ltd	1354	2.4	1	1	0	1	0	0	1	0	0	0	0	0	1	0	0	0	0	0	1	0	0	0	0	0	1	0	0	1
	Daycrush:24hr Burnout Planer	Productivity	Mine inc	65	3.9	1	1	0	0	0	0	1	0	0	0	0	0	0	0	0	0	0	0	1	0	0	0	1	0	1	0	0	0
	Affirmationen Spiegel	Productivity	nixGames	1167	4.8	0	0	0	0	0	0	1	0	0	0	0	0	1	0	1	0	0	0	0	1	0	0	0	1	0	0	0	0
	Voice - Mental Health Guide	Productivity	Goodvzyn	48089	4.6	1	0	0	1	0	0	1	0	1	1	0	0	1	0	1	0	0	1	1	1	0	0	1	1	0	0	1	0
	MindTales - Self Care, Therapy	Productivity	MindTales	1012	3.9	1	1	1	1	0	0	1	0	0	0	0	0	0	0	1	0	0	0	0	1	0	0	0	1	0	1	1	0
	Legmon - Motivation & Aufstieg	Productivity	Michael Linke	14	4.7	1	1	1	0	0	1	1	0	0	0	0	0	0	0	0	0	0	0	1	0	0	0	0	0	1	0	0	0
	Zario: Zeitlimit & Fokus-App	Productivity	Zario: Restrict App Usage	186	3.9	1	1	0	0	0	0	1	0	0	1	0	1	0	0	0	0	0	0	1	0	0	0	0	0	0	0	0	0
	Studie Ambiente: Fokus	Productivity	Klik Klak	10170	4.5	0	0	0	0	0	0	0	0	0	0	0	1	0	0	0	0	0	0	0	1	0	0	0	0	0	0	0	0
	Ping: AI Task Manager	Productivity	Who Else	-	-	1	1	0	1	0	0	1	0	0	0	0	0	0	0	0	0	0	0	0	0	0	0	1	1	1	1	0	0
	Justly: Habits, Goals, Journal	Productivity	Canopas Software LLP	-	-	1	1	0	1	0	1	1	1	0	0	0	0	1	0	1	0	0	0	1	0	0	0	0	1	1	0	0	0
	Rkiez: Pomo & Schedule & Habit	Productivity	MaterialUiUx	11	4.8	1	1	0	0	1	0	1	0	0	0	0	1	0	0	1	0	0	0	1	0	0	0	0	1	1	0	0	0
	Pomocat - Cute Pomodoro Timer	Productivity	ENFP Dev Master	540	4.7	1	1	0	0	0	0	1	0	0	0	0	1	0	0	0	0	1	0	0	0	0	1	0	0	0	0	0	0
	Focus Tree	Productivity	Focus Tree	310	4.4	1	1	0	0	0	1	0	0	0	1	0	1	0	1	0	0	1	0	1	0	0	1	1	1	0	1	1	0
	Goalify: Goal & Habit Tracker	Productivity	onebytezero GmbH	971	4.3	1	1	0	0	0	0	1	0	0	0	0	0	0	0	0	0	0	0	1	0	0	0	0	0	1	0	1	0
	Goal Setting Tracker Planner	Health and Fitness	Success Wizard Inc	1000	3.7	1	1	0	1	1	0	0	0	0	0	0	1	1	0	1	0	0	0	1	0	0	0	0	1	1	0	0	0

## Sheet: Full App List
										Behavior change technique clusters																Hedonic and eudaimonic design aspects
	Name	Category	Developer	Reviews	Rating	Paid/Free	Excluded First Screening	Excluded Analysis	Exclusion Note	Goals and planning	Feedback and monitoring	Social support	Shaping knowledge	Natural consequences	Comparison of behavior	Associations	Repetition and substitution	Comparison of outcomes	Reward and threat	Regulation	Antecedents	Identity	Scheduled consequences	Self-belief	Covert learning	Fun/Enjoyment	Escapism	Challenge	Immersion	Curiosity	Discovery	Self-expression	Self-development	Freedom/Autonomy	Companionship	Approval	Meaning
	Clarify: ADHD Organizer, Timer	Health and Fitness	Fabulous	12	4.1	Free	X		ADHD treatment
	RoutineFlow: AHDH & Routines	Productivity	Thomas Wolfgang Menzel	94	4.7	Free	X		ADHD treatment
	Univi: Manage your ADHD	Lifestyle	Univi Inc	-	-	Free	X		ADHD treatment
	Doer: Overcome Procrastination	Productivity	Latent Potential Inc	-	-	Free		x	paid access
	Focus To-Do	Productivity	Shenzen Tomato Software Technology Co. Ltd	21171	4.7	Free				x	x				x	x	x		x		x		x			x		x	x
	Focus Dog: Produktivität Timer	Productivity	Fancy Ventures UG	365	4.6	Free				x	x				x	x			x		x		x			x		x			x		x	x	x	x	x
	Productivity Challenge Timer	Productivity	Vladimir Jovanovic	42	4.9	Free				x	x					x			x		x		x	x				x			x					x
	Pomodoro Timer - Time Balance	Productivity	Ufuk Cetinkaya	4	5	Free		x	pomodoro timer without hedonic design approach
	Brainway: Boost Productivity	Productivity	Medical Score	-	-	Free		x	paid access
	Engross: Focus Timer & To-Do	Productivity	Husain Haidery	4	4.8	Free		x	Simple ToDo List without hedonic functionalities
	Don't Waste Today	Productivity	GoalsWon Pty Ltd	-	-	Free		x	Simple ToDo List without hedonic functionalities
	Willpower and procrastination	Productivity	Matej Zlodej	-	-	Free							x			x	x			x	x	x			x		x		x			x	x	x
	Alux: Self-Help & Productivity	Lifestyle	Alux.com	11	4.5	Free		x	paid access
	stickK: Goals & Accountability	Lifestyle	stickK.com LLC	-	-	Free				x	x	x			x	x			x				x					x				x	x	x	x	x	x
	VirtueMap Productivity App	Productivity	UAB 360 Mind	36	1.4	Free		x	paid access
	SPACE - Break phone addiction	Productivity	Mrigaen Kapadia	24	3.5	Free	X		Addiction tracker
	Beat Procrastination with AJ	Productivity	Universal Relaxation Ltd	1	5	Paid	X		paid access
	Insight Journal: Learn & Grow	Lifestyle	UofHappy LLC	-	-	Free		x	paid access, focus on self-improvement	x	x					x												x
	Me+ Tagesroutineplaner	Health and Fitness	Enerjoy Pte. Ltd	2671	4.7	Free	X		Fitness / physical health app
	Cingulo - Mental Wellness	Health and Fitness	CINGULO S.A.	47	5	Free	X		Mental Health tracker
	Daylio Tagebuch & Gewohnheiten	Lifestyle	Relaxio s.r.o	4997	4.7	Free	X		Mood tracking app
	Microsoft To Do	Productivity	Microsoft Corporation	66660	4.6	Free	X		Solely ToDo List/Calendar without hedonic functionalities
	Structured - Tagesplaner	Productivity	unorderly GmbH	25884	4.7	Free	X		Solely ToDo List/Calendar without hedonic functionalities
	Fabulous - Gewohnheitstracker	Health and Fitness	Fabulous	8738	4.5	Free				x	x	x	x			x	x							x		x	x	x	x		x		x	x		x
	Routinery: morning routine	Productivity	Routinery Corp.	526	4.5	Free				x				x		x	x		x									x	x				x	x	x	x
	TagesPlaner - Ziele, To Do Liste	Productivity	Brite Technologies	169	4.4	Free		x	no hedonic design approach facing procrastination
	Studeam: study planner	Education	Task & Time SL	-	-	Free		x	detailed study planner
	Tiimo - Visueller Tagesplaner	Productivity	tiimo	428	3.8	Free		x	has no hedonic design facing procrastination
	Motivation - Tägliche Zitate	Health and Fitness	Monkey Taps	19105	4.7	Free		x	quotes without relationship to the problem of procrastination
	Productivity ToDo Tagesplaner	Productivity	Success Wizard Inc	20	3.6	Free		x	detailed to do/ reminder lists without relationship to the problem of procrastination; no hedonic design approach
	Success Coach - Goal Tracker	Productivity	Success Wizard Inc	99	4.5	Free				x	x		x	x		x	x					x						x					x	x		x
	My AI Coach - Rocky	Education	Rocky.ai	5	3.6	Free				x	x		x	x	x	x						x						x			x	x	x	x	x	x
	Flipd: focus & study timer	Productivity	Flipd Apps	265	4.4	Free				x	x	x				x					x					x		x	x			x	x	x	x	x
	Todoist: To-do-Liste & Planer	Productivity	Doist Inc.	22622	4.7	Free				x	x					x										x		x					x	x		x
	Minderse	Health and Fitness	MINDERSE UAB	-	-	Free		x	paid access
	Gewohnheitstracker - HabitGrid	Productivity	Thameem Hassan	1	5	Free		x	purely functional habit tracker
	Chore Chart Tracker: Habit Owl	Education	Lazzlo AB	-	-	Free	X		App for parents to schedule task for their children/Children target group
	20 Seconds	Productivity	Nishco Ltd	2	5	Free	X		App that counts 20 seconds
	one sec | Wenig Bildschirmzeit	Productivity	riedel.wtf apps S.L.	8105	4.8	Free	X		Blocker app without hedonic functionalities
	RedPill: Screen Time App Block	Productivity	Aleksandr Kulaga	-	-	Free	X		Blocker app without hedonic functionalities
	Block and Wallpapers	Productivity	L.P.AORATOS	128	3.1	Free	X		Blocker app without hedonic functionalities
	Procrastination Tracker: nopro	Lifestyle	Nuno Ferreira	-	-	Free	X		Focus tracker without hedonic functionalities
	Leaving Cert Points Calculator	Education	Adam Herrmann	-	-	Free	X		Grade calculator
	on point | Minimal Home Screen	Productivity	riedel.wtf apps S.L.	4	4.5	Free	X		Home Screen adjustment for the phone
	CBT I Therapy: MentalFuture	Health and Fitness	MENTAL FUTURE OOD	2	5	Free	X		mental health app without explicit procrastination content
	Mindset: Hypnotherapy & Sleep	Health and Fitness	Mindset Health Pty	7	4.1	Free	X		mental health app without explicit procrastination content
	Extreme Motivation Hyponsis	Lifestyle	Hyptalk	-	-	Free	X		Not maintained anymore / no safe data protection / flagged by app store
	Motivation - Year Progress	Lifestyle	Don Bytyqi	3	5	Free	X		Overview of life span/time
	Stop Procrastination	Productivity	Vasilis Kagialikos	-	-	Free	X		Overview of life span/time
	Precrastinate	Productivity	Parth Mehta	-	-	Free	X		Overview of life span/time
	timestic	Productivity	Mohammad Elzahaby	-	-	Free	X		Simple time tracking without hedonic functionalities
	Atomic Daily - Habit Tracker	Productivity	SleepyBytes SIA	5	4.8	Free	X		Solely Habit Tracker without hedonic functionalities
	Pomodoro Focus Timer - YouCan	Productivity	Vilius Bundulas	1	5	Free	X		Solely timer without hedonic functionalities
	Focus Timer - Zeitmanagement	Productivity	PIXO Incorporation	24	4.2	Free	X		Solely timer without hedonic functionalities
	Tomato Flow	Productivity	Daniil Kim	1	4	Free	X		Solely timer without hedonic functionalities
	Mira: Pomodoro Timer	Utility	Stephen Fung	-	-	Free	X		Solely timer without hedonic functionalities
	Pomodoro Timer - Focus Fusion	Productivity	Marcelo Laprea	-	-	Free	X		Solely timer without hedonic functionalities
	Focus Timer 2	Productivity	AppNextDoor Labs	-	-	Free	X		Solely timer without hedonic functionalities
	Done - Stop Procrastination	Productivity	Joseph Yeh	-	-	Free	X		Solely Todo List and Timer without hedonic functionalities
	Amazing Marvin - On the Go	Productivity	Amazing GmbH	12	4.9	Free	X		Solely ToDo List/Calendar without hedonic functionalities
	Aims: Your Personal Motivator	Productivity	Timur Karbaya	5	3.8	Free	X		Solely ToDo List/Calendar without hedonic functionalities
	Bubbly Tag: Ihre TODO-Liste	Productivity	Chinesischer Entwickler	1	3	Free	X		Solely ToDo List/Calendar without hedonic functionalities
	Daily Planner - Tagesplaner	Productivity	Aral Atpulat			Free	X		Solely ToDo List/Calendar without hedonic functionalities
	Task Lists: Easy Day Planner	Productivity	Kevser Ogretici Sari	-	-	Free	X		Solely ToDo List/Calendar without hedonic functionalities
	Timelime | Zeiterfassung	Productivity	Niko Kramer	16	4.7	Free	X		Time tracking for accounting/budgeting
	Block Distracting Websites	Productivity	Pawel Urbanek	38	3.9	Paid	X		paid access
	about:blank	Productivity	frederik dudzik	10	4.6	Paid	X		paid access
	Overcome Procrastination Hypnosis	Lifestyle	Diviniti Publishing Ltd	1	5	Paid	X		paid access
	Morning Mindset: Daily Routine	Health and Fitness	Laurence James	1	1	Free		x	not working
	Habit Tracker & Day Planner	Productivity	SOLVEIT sp. z.o.o.	-	-	Free				x	x					x			x									x					x	x
	Empire - Productivity Manager	Productivity	Jamie Kang	1	5	Free				x	x					x			x		x		x	x		x		x			x			x		x
	Rituals & Motivation: Routine	Productivity	Evrin Demir	6	5	Free		x	hedonic design only part of paid
	Subconsciously: Daily Hypnosis	Health and Fitness	Subconsciously well being services Ltd	1	5	Free		x	paid access
	Limit Screen Time Taskfulness	Productivity	Codescale GmbH	14	4.9	Free		x	paid access
	LifeWheel Balance - Goal Setting	Productivity	Oleksandr Stepanov	43	4.7	Free		x	paid access, no hedonic design approach
	Noverdue - Todo Timer List	Productivity	Chinesischer Entwickler	1	5	Free				x	x								x									x					x
	Slow & Incremental	Productivity	Kanchan Chhabra	1	5	Free		x	no hedonic design approach, kind of "process tracker"
	Cleverest: Fokus Digital Detox	Productivity	Martian & Machine GmbH	17	4.1	Free				x	x					x					x		x			x								x		x
	Flow - Fokus & Pomodoro Timer	Productivity	Yugen GmbH	520	4.7	Free		x	no hedonic design approach in free version (just pomodoro timer)
	Focus Keeper - Zeitmanagement	Productivity	PIXO Incorporation	2203	4.7	Free		x	no hedonic design approach in free version (just pomodoro timer)
	Resultivity - Daily Motivation	Productivity	Zababahano LLC	2	5	Free				x	x		x		x	x			x		x		x			x		x			x		x			x
	Then: Mindful Time Tracker	Productivity	times twelve OU	1	5	Free		x	no hedonic design approach (just mood + habit tracker)
	Fokus - Productive Pomodoro	Productivity	Aliaksei Prazhenik	1	5	Free		x	no hedonic design approach (just pomodoro timer)
	Haptive - Habit Tracker & Goal	Productivity	Forus Labs	8	4.9	Free				x	x					x												x				x		x
	Strive: Kill Procrastination	Education	Yu Zhou	-	-	Free		x	doesn't work
	Task-Shuffler	Productivity	Juanjo Valino	2	4.5	Free				x						x										x				x				x
	GoalsWon Accountability Coach	Productivity	GoalsWon Pty Ltd	-	-	Free		x	paid access only (hedonic design [coaching] only accessible trough payment)
	Supporti: Social Motivation	Lifestyle	Supporti LLC	7	4.4	Free		x	paid access
	HyperDo - ADHD Todo & Blocker	Productivity	PinStudios MB	-	-	Free		x	paid access, purely functional app blocker
	Unwinding by Sharecare	Health and Fitness	Sharecare Inc	-	-	Free		x	kind of mental health app, hedonic design approach <-> procrastination not really addressed
	braintingle: Habit Network	Lifestyle	Olive Healthcare Inc	1	4	Free				x	x	x			x		x		x				x					x							x	x	x
	Tagesplaner, Mach es morgen	Productivity	Francois Thibault	-	-	Free		x	functional todo-list																											x
	Curiosity Quench	Productivity	jack ingram	1	4	Free		x	focus on leisure time
	Productivify - Stay Focused	Productivity	SeungJun Lee	-	-	Free		x	doesn't work
	Habits Garden: Gamify Life	Productivity	Anat Rapoport	5	4.2	Free				x	x				x	x			x							x		x			x		x	x	x
	Pomodoro.me - Focus on Tasks	Productivity	BGCI	-	-	Free		x	pomodoro timer without hedonic design approach
	Nabu - for Challenging Moments	Sport	Stresscoach GmbH	1	5	Free		x	no hedonic design approach, more kind of mental health advice/coaching
	Emphasis: Flow & Focus Timer	Productivity	Aleksandr Fiodorov	216	4.7	Free		x	pomodoro timer without hedonic design approach
	AvocaDO - Zeit & Fokus-Keeper	Productivity	FanClaws LLC	319	4.5	Free				x	x					x			x		x		x			x		x			x					x	x
	Focus - Zeitmanagement	Productivity	Meaningful Things GmbH & Co. KG	344	4.1	Free		x	functional pomodoro timer
	RaiseMe Motivation Daily Quote	Health and Fitness	QYAI TECH LIMITED	-	-	Free		x	free version doesn't really fit the hedonic design approach
	Pomodoro Hero	Productivity	TITANWARE SL	-	-	Free		x	purely functional pomodoro timer
	Do It: Focus on what matters	Productivity	Cyril Chandelier	-	-	Free		x	purely functional todo-list
	ProcrastinationPal	Productivity	Nathnael Haile	-	-	Free				x	x		x			x					x											x	x		x	x
	Badger Bug	Productivity	Martine Habib	-	-	Free				x						x			x							x								x		x
	ZenZone - Stay Focused	Productivity	PENALOZA DOMINIC	-	-	Free		x	buggy --> couldn't test the motivational approach
	Filos Bildschirmzeit-Kontrolle	Productivity	Jonathan Hsu	-	-	Free				x	x										x					x		x						x		x
	Pomodoro Focus Fun Timer	Productivity	VEIGA GROUP LIMITED	-	-	Free		x	paid access, no relationsship to the problem of procrastination (pomodoro timer + suggestions on how to spend your 5 min break)
	Chivvy: AI Habit, Goal Tracker	Productivity	Fahard Rasul	-	-	Free				x	x	x		x		x			x		x					x		x						x		x
	Focus Timer & Rewards	Productivity	Paul Bright	-	-	Free				x	x		x							x	x					x								x		x
	dailyblock	Productivity	Sophro Systems LLC	-	-	Free				x	x					x					x					x		x						x		x
	StudyMethod	Productivity	Henry Fritz	-	-	Free		x	app providing lots of information about possible learning/focus methods; but no motivational approach
	Liven: Mental Wellbeing	Lifestyle	Chesmint limited	214	4.1	Free		x	Liven: Improving Wellbeing; paid access
	Mindguru Community	Education	kitUP	2	1	Free		x	only available in turkish
	Lazy Kitten	Productivity	Adrian Ho	-	-	Free		x	more kind of habit tracker
	Focus Hub - Study Timer	Productivity	andy giovanny	-	-	Free		x	couldn't identify a hedonic design approach
	Focus Quest: Study buddy	Productivity	Shikudo	367	4.6	Free				x	x					x			x	x	x					x	x	x	x	x	x	x	x	x		x	x
	Sticky Goals: Digital Planner	Productivity	Bohdan Oleksiuk	1	5	Free				x	x		x			x	x					x						x			x			x
	TickTick: To-Do Liste, Kalender	Productivity	Appest Limited	2957	4.8	Free				x (create indiual goals with suboals)	x (list of open tasks - connected with calendar)		x (Eisenhower matrix)			x (Alert/reminder)			x (Badges/Levels)							x (userfriendy interface)		x (badges)
	VOS: Psychische Gesundheit	Health and Fitness	VOS health s.r.o	2464	4.7	Free	X		mental health app without explicit procrastination content
	Google Tasks: Besser planen	Productivity	Google LLC	4689	4.6	Free	X		Solely ToDo List/Calendar without hedonic functionalities
	Get Up! Hypnose	Health and Fitness	Kim Fleckenstein UG	25	3.6	Free		x	Meditation app
	Welltory: Herzfrequenzmesser	Health and Fitness	Welltory Inc.	3247	4.5	Free	X		Fitness / physical health app
	Dopamine Detox	Efficiency	Draxex	394	3.1	Free	X		Addiction tracker
	Deepstash: Smarter Every Day!	Productivity	Deepstash	88818	4.3	Free	X		Book/Topic Learning App
	Kinnu: Superpower Learning	Education	Kinnu	3320	4.9	Free	X		Book/Topic Learning App
	DBT-Coach: Geführte Therapie	Health and Fitness	Resiliens Inc	2276	3.2	Free	X		Borderline Treatment App
	NeuroNation Gedächtnistraining	Education	NeuroNation	396428	4.5	Free	X		Brain Game
	Konzentrationstraining	Efficiency	nixGames	9989	4.8	Free	X		Brain Game
	We Don't Have Time	Social Networks	We Don't Have Time	318	3	Free	X		Climate Change App
	Betwixt - The Mental Health Game	Health and Fitness	Mind Monsters Game LLC	1972	4.8	Free	X		Depression App
	Voidpet Garden: Mental Health	Health and Fitness	Voidpet	10775	4.7	Free	X		Depression App
	Nipto: Hausarbeit teilen	Home	Nipto	3976	4.4	Free	X		Family / Grocery / Cleaning planner
	Healthify Weight Loss Coach	Health and Fitness	HealthifyMe	529290	4.6	Free	X		Fitness / physical health app
	Fresh Tri: Habits & Mindset	Health and Fitness	Fresh Tri	-	-	Free	X		Fitness / physical health app
	Ratio: Productivity Homescreen	Personalization	Blloc	12550	4	Free	X		Home Screen adjustment for the phone
	Simple Habit: Meditation	Health and Fitness	Ingenio LLC	44469	4.7	Free	X		Meditation app
	Evolve: Self-Care & Meditation	Health and Fitness	Evolve - Meditation made playful	12186	4.6	Free	X		Meditation app
	Balloon - Meditation	Health and Fitness	MissionMe	1315	4.5	Free	X		Meditation app
	Prana Breath: Ruhe, Meditation	Health and Fitness		86873	4.7	Free	X		Meditation app
	Smiling Mind: Meditation App	Health and Fitness	Smiling Mind	7343	4.4	Free	X		Meditation app
	Mind Detox - Guided Meditation	Health and Fitness	Mind Detox	88	4.1	Free	X		Meditation app
	29k: Mental Health & Wellbeing	Health and Fitness	29k Foundation	1857	4.8	Free	X		mental health app without explicit procrastination content
	Ein guter Plan: Achtsamkeit	Health and Fitness	EGP Verlag	1748	4.9	Free	X		Mood tracking app
	Moodlight - Daily Mood Tracker	Health and Fitness	Monkey Taps	-	-	Free	X		Mood tracking app
	Obsidian	Productivity	Dynalist Inc	6638	4.5	Free	X		Notes App
	Procrastination Test	Medicine	Inquiry Health LLC	32	4.4	Free	X		Self-test procrastination
	Petit Bambou: Meditation	Health and Fitness	FeelVeryBien SAS	129539	4.6	Free	X		Sleeping app
	Calm: Meditation & Schlaf	Health and Fitness	Calm.com Inc	544946	4.1	Free	X		Sleeping app
	Disciplined - Gewohnheiten	Productivity	Tip Tap Apps	4159	4.8	Free	X		Solely Habit Tracker without hedonic functionalities
	TheFor: Habit Tracker	Productivity	TheFor	1724	4.6	Free	X		Solely Habit Tracker without hedonic functionalities
	Kleiner Plan - Gewohnheits	Productivity	Dairy App & Habit Tracker	1150	4.4	Free	X		Solely Habit Tracker without hedonic functionalities
	Täglicher Gewohnheitstracker	Lifestyle	FSA - Simple Apps	4433	4.7	Free	X		Solely Habit Tracker without hedonic functionalities
	Pomodoro Timer: Goodtime	Productivity	Goodtime	16890	4.4	Free	X		Solely timer without hedonic functionalities
	Focus: Studien-Timer	Education	bondavi Inc.	-	-	Free	X		Solely timer without hedonic functionalities
	Focusmeter: Pomodoro Timer	Efficiency	zeitic.co	2741	4.5	Free	X		Solely timer without hedonic functionalities
	Pomodoro Timer	Efficiency	Appfx.eu	115109	4.5	Free	X		Solely timer without hedonic functionalities
	Visual Timer - Countdown Uhr	Productivity	Christoph Wiesner	16364	4.6	Free	X		Solely timer without hedonic functionalities
	Pomodoro Timer App	Productivity	Riafy Technologies	-	-	Free	X		Solely timer without hedonic functionalities
	To-Do-Liste - Terminplaner	Productivity	Tidy Notes & Diary	-	-	Free	X		Solely Todo List and Timer without hedonic functionalities
	Smart Study - Plan & Study	Productivity	OP Design	355	4	Free	X		Solely Todo List and Timer without hedonic functionalities
	Aufgaben: Aufgabenliste	Productivity	Pocket Brilliance Limited	118251	4.8	Free	X		Solely ToDo List/Calendar without hedonic functionalities
	TimeTune Terminplaner, Routine	Productivity	TimeTune Studio	87273	4.4	Free	X		Solely ToDo List/Calendar without hedonic functionalities
	ToDodo: To Do List, Erinnerung	Productivity	Mdev Mobile Apps	1041	4.7	Free	X		Solely ToDo List/Calendar without hedonic functionalities
	Sectograph - tagesplaner	Personalization	Laboratory 27	85487	4.7	Free	X		Solely ToDo List/Calendar without hedonic functionalities
	MyLifeOrganized: To-Do List	Productivity	www.mylifeorganized.net	5158	4.4	Free	X		Solely ToDo List/Calendar without hedonic functionalities
	Time Planner: Agenda & To-Do	Productivity	Oleksandr Albul	19647	4.1	Free	X		Solely ToDo List/Calendar without hedonic functionalities
	4.Do - Zu tun - Aufgabenliste	Productivity	Deji Apps	2517	3.9	Free	X		Solely ToDo List/Calendar without hedonic functionalities
	Trello	Productivity	Trello Inc	110644	4.2	Free	X		Solely ToDo List/Calendar without hedonic functionalities
	To Do Liste	Productivity	Splend Apps	737863	4.7	Free	X		Solely ToDo List/Calendar without hedonic functionalities
	Taskito: To-Do-List, Planer	Productivity	Taskito	8872	4.4	Free	X		Solely ToDo List/Calendar without hedonic functionalities
	Tasks.org: Aufgabenlisten	Productivity	Tasks.org	9773	4.7	Free	X		Solely ToDo List/Calendar without hedonic functionalities
	To Do List: Manage Daily Tasks	Productivity	Appscape Studios	-	-	Free	X		Solely ToDo List/Calendar without hedonic functionalities
	Mightyday - Calendar and tasks	Productivity	RabbitEye Labs	-	-	Free	X		Solely ToDo List/Calendar without hedonic functionalities
	FlowSavvy: Time Block Planner	Productivity	FlowSavvy	273	4.1	Free	X		Solely ToDo List/Calendar without hedonic functionalities
	Lebensplaner	Productivity	THE LIFE PLANNER LTD	1072	3	Free	X		Solely ToDo List/Calendar without hedonic functionalities
	Taskade - KI-Produktivität	Productivity	Taskade	7754	4.6	Free	X		Team planner / Task organizer
	Asana: Die Arbeit an einem Ort	Productivity	Asana Inc	40568	4.5	Free	X		Team planner / Task organizer
	Any.do - Aufgaben + Kalender	Productivity	Any.do To-do List & Calendar	462525	4.3	Free	X		Team planner / Task organizer
	Monday.com	Productivity	Monday.com	31638	4.5	Free	X		Team planner / Task organizer
	Smartsheet	Business	Smartsheet Inc	16750	4.5	Free	X		Team planner / Task organizer
	Boosted Time Tracker	Productivity	Boosted Productivity	18295	4.8	Free	X		Time tracking for accounting/budgeting
	Toggl Track - Time Tracking	Productivity	Toggl.com	18637	4.4	Free	X		Time tracking for accounting/budgeting
	Simple Time Tracker	Productivity	Razeeman	3539	4.9	Free	X		Time tracking for accounting/budgeting
	ADHS-Lifehacks	Health and Fitness	Mindist Inc	506	4.2	Free	X		Treatment for ADHD
	Gaia: Yoga und Spiritualität	Lifestyle	Gaia Inc	33484	4.5	Free	X		Yoga/Meditation App
	Morgenroutine: Wecker & Planer	Lifestyle	Bexcode Services	960	3.8	Free	X		Yoga/Meditation App
	Inflow ADHD	Health and Fitness	Get Inflow	1211	1.8	Paid	X		paid access
	Addie - ADHD/ADHS Planer	Efficiency	Addie App	187	1.5	Paid	X		paid access
	Morning Motivation	Health and Fitness	Hypnosis / Subliminal	1	5	Free		x	Meditation app
	Gewohnheitstracker - HabitUp	Productivity	Fatma TIRNAVALI	2	5	Free				x (create one custom Habit possible)	x (visualizing achievement in a calendar)					x (Alert/reminder)										x (animation/confetti)		x (want to achieve a streak)								x (animation/confetti)
	Man Habit: Personal Tracker	Health and Fitness	Oleksandr Stepanov	-	-	Free		x	Focus on private self-optimization
	Habit Daemon	Productivity	FIENDISH LTD	-	-	Free				x (create custom habits)	x (visualizing completions/uncompletions in a row)					x (Alert/reminder)			x (Streak, breed a daemon)				x (Alert, which nag, nudge)			x (comic daemon)	x (fantasy world)	x (want to achieve a streak)	x (playful enviroment)	x (daemon)	x (playful enviroment)	x (journaling)				x (you're making excellent progress)
	Eden - Gewohnheiten & Routine	Productivity	Millefeuille Agency	244	4.4	Free				x (create one custom Habit possible)	x (flowers grow)		x (daily citations)			x (Alert/reminder)			x (Flowers grow)	x (daily citations, e.g. it's not bad if you miss a day)			x (Flowers wilt if tasks are left undone)			x	x (citations avoid pressure)	x (challenge to get the flower)			x (daily citations)		x (daily citations)			x (enhance positive atmosphere)
	Way of Life: Gewohnheiten	Productivity	Way of Life ApS	548	4.7	Free				x (create three custom Habit possible)	x (visualizing achievement in a calendar/trend chart/bar chart)					x (Alert/reminder)												x (complete green charts)				x (journaling)
	Daily Habit Builder - wannawell	Productivity	wannawell	-	-	Free		x	No Focus on Procrastination/Gamification - only articles about stress/sleep																		x (bot asks for emotions)					x (can express my feelings)	x (self-care library)	x (can choose a pathway)		x (bot delivers social presence)
	Wysa: Mental Health Support	Productivity	Touchkin	934	4.8	Free		x	no clear focus on procrastination	x (Chatbot "organize your tasks")		x (bot delivers social support e.g. asks about feelings)	x (get advices from bot)			x (Alert/reminder)
	Habit Tracker - Tagesplaner	Productivity	Davetech Co Ltd	6978	4.7	Free				x (create custom habits)	x (visualizing achievement in a calendar/KPI's)	x (connect with friends)			x (connect with friends)	x (Alert/reminder)												x (want to achieve a streak)							x (connect with friends)
	Flora - Green Focus	Productivity	AppFinca Inc.	943	4.7	Free				x (build a tree)	x (trees grow)	x (connect with friends an build together a forest)		x (possibility to donate real money and plant a real tree, if the goal wasnt reach --> if you succesfully complete a focus session: no charge and spezial price))		x (Alert/reminder)			x (new tree)		x (avoid distraction)		x( kill a tree)			x (userfriendy interface)		x (gain badges)	x (playful enviroment)		x (playful enviroment)			x (can choose parameters)	x (connect with friends)	x ("you are strong")	x (plant real trees as punishment - real money)
	Productive - Gewohnheiten	Productivity	Apalon Apps	5473	4.4	Free		x	paid version
	Pomodoro - Fokustimer und Töne	Productivity	Delight Apps Corp.	335	4.6	Free				x (pomodoro timer)	x (visualizing achievement in a trend chart/bar chart)									x (focus music)	x (avoid distraction)
	Pomodoro Focus Timer promodoro	Productivity	Chinesischer Entwickler	2	5	Free		x	removed from app store
	AI Ziel Planer & Todo - Pivot	Productivity	Ugur Yasar Kocal	1	5	Free				x (create custom goals)	x (progress in percent)		x (Predefined steps to do // pathway)																				x (predefined steps/pathway)			x (congrats)
	Decomposer AI Task Manager	Productivity	Mykola Vaysberg	6	5	Free				x (create custom goals)	x (stats/pomodoro timer included)		x (AI creates individual hints to complete tasks + Eisenhower Matrix)			x (Alert/reminder)					x ( included pomodoro avoid distraction)					x		x (deadlines for tasks)				x (individual profile)	x (learn about necessary steps)	x (individual preferences)
	Coo - smartest to-do lists	Productivity	IT MEGASTAR	1	5	Free				x (create individual goal list and shuffle action planning)	x (list of open tasks)															x (comic bird)	x (fantasy world)	x (want to reach all targets)		x (animation of bird)						x (Praise from comic-bird)
	TimeBloc - Daily Planner	Productivity	Reflectly ApS	168	4	Free		x	motivational function only in paid version
	Well Planned - Plan & Achieve	Productivity	Chinesischer Entwickler	-	-	Free				x (individual tasks)	x (trace function)					x (Alert/reminder)			x (Badges/Levels)		x ( included pomodoro avoid distraction)					x (userfriendy interface)	x (bot asks for emotions)	x (want to achieve a streak/optimize KPIs)			x (badges/levels)					x (Task completed- Great)
	TagesPlaner - To Do Tappsk	Productivity	MATVEY KONDAKOV	931	4.6	Free																														x (todays goal achieved)
	Omni Steps	Productivity	Mabriks LLC	-	-	Free					x (earn points for self-reward)		x ( Tools, strategies, hacks)			x (Alert/reminder)			x (self reward ideas)		x ( included pomodoro avoid distraction)					x (reward wheel)		x (earn points)					x (hints and strategies against procrastination)	x (can choose rewards)
	xcloc	Productivity	Jan Zavesky	-	-	Free		x	motivational function only in paid version
	FlagDuck	Productivity	One Small App Inc.	-	-	Free		x	bug - arent able to login
	Luminexa App	Productivity	Joona Rantanen	-	-	Free				x (Ideas/Tasks/Sessions to overcome procarastination)	x (progress bar)		x (strong focus - user learn how to overcome procrastination in a 30 days journey)			x (Alert/reminder)								x (Successful completion of the tasks)				x (30-days-streak)				x (answer questions about own motivation/circumstances)	x (learn how to overcome procrastination)	x (able to express own feelings)		x (Congrats)
	Tagebuch & Pkaner - Zinnia	Productivity	Pixite Inc.	2067	4.3	Free		x	paid version
	Timed - sessions with breaks	Productivity	GoldenWill Labs	-	-	Free		x	bugs app crash
	Forest Grow - Konzentration	Productivity	InStep Studio LLC	19	2.5	Free		x	removed from app store
	Hike - Meaningful time tracker	Productivity	Dawid Weiss	-	-	Free				x (create individual "meaningful" goals/tasks	x (charts - meaningful time spend)															x (introduction with comic animals)							x (streak/more time spend on meaningful tasks)	x ( can choose own meaningful goals)			x (what is meaningful to me?)
	Six Things: The Ivy Lee Method	Productivity	Grant Birch	-	-	Free				x (create individual goals)	x (animation, if reached a goal)					x (Alert/reminder)										x (userfriendy interface)		x (want to reach todays goals)						x ( can choose own meaningful goals)
	PlnB - a plan that works	Productivity	Impeltech LLC	-	-	Free		x	dont unterstand the functions of the app
	6 Brix	Productivity	6 Brix LLC			Free		x	paid version
	OneList - Achieve Your Goals	Productivity	Eric Lesrima	-	-	Free				x (create individual goals and break down in small steps)			x (FAQ's how to overcome procrastination)			x (Alert/reminder)			x (earn badges)							x (Confetti, Sound if reached a target)		x (want to complete targets and earn badges)					x (FAQ's)			x (it's okay, if you only take small steps)
	Tomorrow I Will	Productivity	Hubbhouse Limited	-	-	Free				x (create tasks and habits)	x (add a picture as a prove)				x (able to share proven tasks via social media/Whatsapp)	x (Alert/reminder)			x (earn badges)							x (badges)		x (complete tasks/earn badges)				x (own pictures)			x (connect with friends)	x (confetti)
	Tasks - productivity elevated	Productivity	Tindercademy Community Showcase	-	-	Free				x (create own tasks)	x (app restricts smartphone use)										x (app restricts smartphone use)		x (no reward, if you use your phone)					x (get a streak/improve your statistics --> comparison with last week)						x ( can choose own goals)		x (you can do it)
	Downtime - your bucket list	Productivity	Mo Moosa	-	-	Free				x (create tasks and habits)	Menu "today activities"			x (apply, if the user is located at a specific place --> e.g. @ work)					x ("hall of fame" with a list of done tasks)																	x (completed)
	I am - Sprüche für Selbstliebe	Productivity	Dagelijkse affirmaties	14210	4.8	Free		x	nothing to do with procrastination - only affirmation- quotations
	HAPDAY: KI-Lebenscoach	Productivity	HAAAAAAPPY APPS LIMITED	141	4.6	Free				x (create 3 main tasks of the day)	x (calendar, Levels)	x (able to share pictures with community and get likes)	x (chatbot: learning about avoid procrastination)			x (Alert/reminder)			x (earn badges, ranking)			x (wheel of life)				x (colorful interface)	x (bot asks for emotions)	x ranking with other users)			x (many different features to explore)	x (own pictures)	x (app try to help enhance behaviour)			x "Congrats and Confetti")
	stoic. Tägliches tagebuch	Productivity	Stoic App Inc.	3840	4.8	Free				x (establish self-care routines, e.g. mediation )	x (journaling, also regarding productivity)					x (Alert/reminder)						x (self-optimization)		x (affirmation tool)		x (focus on own needs)		x (want to achieve a streak)				x (journaling)	x (learn how to overcome procrastination)	x (can choose between different opportunities to do)		x (well done")	x (less stress)
	Ajournal - Tagebuch & Planer	Productivity	WonderApps AB	861	4.5	Free		x	purely planner app - also optimized for Ipad, without pencil very poor user-experience
	Summit: AI Life Coach	Productivity	Summit Intelligence Inc	-	-	Free				x (AI generate goals and acitivities about procrastination, if desired and journaling)		x (connect with community and people who face the same problem "Bootcamp")	x (guided process to overcome procratination)			x (Alert/reminder)			x (reach peaks)			x (self-optimization, wheel of life)		x (Chat with bot leads to reinforcement of behaviour and increase in self-confidence)		x (interaction with bot adressing own needs)		x (reach peaks)	x (voice answer possible)	x ( can develop solutions)	x (AI is exciting)	x (can express my feelings, journaling)	x (learn how to overcome procrastination)	x (can choose different pathways)	x (connect with community)	x (get an ai-picture as reward)
	Mantra: Tägliche Affirmation	Productivity	Broftware House	849	4.7	Free		x	nothing to do with procrastination - only affirmation- quotations							x (Alert/reminder)			x (level up, earn items)		x (app restricts smartphone use)											x (answer questions about own motivation/circumstances)
	Focus Hero: Achieve your goals	Productivity	David Thomas	-	-	Free				x (individual goals)	x (progress tracking)					x (Alert/reminder)			x (earn different items)		x ( included pomodoro avoid distraction, app restricts smartphone use)					x (playful enviroment)		x	x (in-app game experience, Extrapolation of lifelong smartphone use)		x (many different features to explore)	x (own avatar)		x ( can choose own goals)		x ( positives Feedback, Animationen, Töne)
	Zario: Screen Time control	Productivity	Zario AG	10	5	Free				x (create a goal +app/task limit)	x (Dashboard)		x (AI-bot generates tips/hints during a dialog )		x (can choose between open the locked app or a suprise activity - e.g. tips for alternative meditation to avoid distraction)	x (Alert/reminder)	x (can choose between open the locked app or a suprise activity - e.g. tips for alternative meditation to avoid distraction)		x (badges)		x (app restricts smartphone use)		x (app-lock after x-free uses of the restricted app)			x (interaction, own needs)		x (badges)	x (Extrapolation of lifelong smartphone use)				x (hints)	x (own preferences, different features)		x (Congrats)
	Habit: My Productivity Tracker	Productivity	Oleg Pogosian	8	3.2	Free			new name: habit - calender tracker list	x (create own habits)	x (get rewards & streaks)					x (Alert/reminder)			x (badges)									x (streak)						x (can choose own habits)		x (congrats)
	1 minute motivation daily video.player for YouTube	Productivity	Cristian Marquez Cendon	106	4.5	Free		x	only microlearning/no clear focus on procratination - general motivation/goal-setting				x (videos about motivation/goal-setting)																x (videos)				x (learn about psychological stuff)
	Focusi: Study timer	Productivity	Jordan Holland	14	4.4	Free				x (create tags for timer --> label with specific goals/tasks)	x (stats/pomodoro timer included)		x (hints)																				x (hints)
	BE: Mental Fitness Training	Productivity	The BE Mindset test	21	4.2	Free		x	general meditation
	RD: Self Improvement Articles	Productivity	Gurkan Catak	8	5	Free		x	paid version
	Screen Time Control Focus Mode	Productivity	Aliaksandr Karalchuk	18	4.3	Free		x	purely app blocker - no hedonic design
	Daily Planner Task List - Mono	Productivity	3CUPS PTY LTD	1	5	Free		x	purely daily planner - no hedonic design
	Habitudes, Daily Habit Tracker	Productivity	Penchenat Romain	9	4.3	Free		x	only in french
	Flow - A Decision Making Tool	Productivity	Ronan Stark	1	2.1	Free		x	no hedonic design	x (create a action/task)								x ( compare pro/cons of a task)						x (user reflect pro/cons of actions)		x (playful enviroment)								x (no restrictions , free chice of actions/pro/cons)
	Grit Reminders & Task List	Productivity	Jason Matsui	7	4.4	Free				x (create own tasks)	x (daily task list/KPI's/stats)					x (Alert/reminder)																	x (enhance own statistics)			x (completed early)
	TikTik: Stop Procrastinating	Productivity	Mihuan	-	-	Free		x	only in chinese
	TaskyCal: Daily Agenda & Lists	Productivity	LetsText LLC	64	4.3	Free				x (create own tasks/habits)	x (daily task list)					x (Alert/reminder)			x (badges)							x (confetti)		x (earn badges)								x (completed + confetti)
	Freedom Screen Time Control	Productivity	Eighty Percent Solutions	2390	4.5	Free		x	purely app blocker - no hedonic design
	Screen Time Control	Productivity	Must Have Apps SRL	349	3.6	Free		x	purely app blocker - no hedonic design
	BePresent: Screen Time Tracker	Productivity	Screen Detox Inc	410	4.4	Free				x (session planning/goals screen time)	x (countdown)	x (group with family & friends)				x (Alert/reminder)					x (app restricts smartphone use)		x (loose one life, if failed)			x ( playful enviroment)		x (leaderbord, badges, competive)	x (Extrapolation of lifelong smartphone use)		x (many different features to explore)				x (connect with friends)	x (congrats push notification)
	Mars Craft - Fokus Timer Uhr	Productivity	Enclaver Labs Ltd	401	4.4	Free				x (focus time can be choosed)	x (countdown)					x (Alert/reminder)					x (app restricts smartphone use)		x (mars building destroyed, if failed)			x (playful enviroment)	x (fantasy world)	x (leaderbord, badges, competive)	x (mars exploration)	x (mars exploration)	x (many different features to explore)				x (connect with community/ friends)	x (you are a real mars-crafter :-))
	Hypnosis for self-improvement	Productivity	Hypnomatic	20	4.4	Free		x	general meditation
	Jomo - Screen Time Blocker	Productivity	Jomo	289	4.3	Free				x (contract with myself)	x (stats/pomodoro timer included, journaling)	x (group with family & friends)				x (Alert/reminder)					x (app restricts smartphone use)					x (interaction, own needs)	x (can express emotions)	x (reach own time limit)				x (how do you feel?)	x (learn through hints/nudges, if want to open a distraction)
	Attentive - Digital Wellbeing	Productivity	Meaningful Things GmbH & Co. KG	55	4.2	Free		x	paid version
	Stay Focused - Self Control	Productivity	Coefficient Software Systems Private Limited	47	3.2	Free		x	paid version
	Peaks: Circadian Rhythm	Productivity	Vogelhaus Apps GmbH	93	4.5	Free		x	purely sleep tracker
	Bullet Journal & Planner	Productivity	Hamish Johnson	72	4.3	Free		x	no hedonic design approach
	ANKO: Screen time control	Productivity	ANKO SOLUTIONS LLC	10	4.5	Free				x (daily app limit)	x (Dashboard)					x (Alert/reminder)					x (app restricts smartphone use)													x (Decide for yourself whether a friendly or authoritative message should appear if the time limit is exceeded)
	Goalgum: Goal Setter & Tracker	Productivity	Hidden Comp	-	-	Free		x	no hedonic design approach
	Meditation & Sleep by Verv	Productivity	Verv Inc.	5211	4.5	Free		x	purely sleep tracker/paid version
	HypnoBox: #1 Hypnosis and Sleep	Productivity	HypnoBox GmbH	817	4.4	Free		x	general meditation
	Studybreak time tracker	Productivity	Kenechi Okolo	180	4.4	Free				x (create a goal)	x (stats)					x (Alert/reminder)												x ( want to reach streak)
	Habit tracker + Daily routine	Productivity	Cosmic Taps SL	913	4.6	Free				x (create habits)	x (calendar, streaks)				x (can share achievements)	x (Alert/reminder)												x ( want to reach streak)							x (share achievement with friends)
	Habit Tracker: Day planner	Productivity	Simone Montalto	100	4.5	Free				x (create habits)	x (calendar, streaks, stats, posibbility to take notes --> journaling)					x (Alert/reminder)												x ( want to reach streak)				x (can choose colour of habits and take notes)
	My Mood Journal	Productivity	Chinesischer Entwickler	3	5	Free		x	removed from app store
	Day Planner - Habit Tracker	Productivity	Zilag Studio	-	-	Free		x	removed from app store
	Challenges: Stop Being Lazy	Productivity	Deniz Egemen Coskun	-	-	Free		x	Task manager, no hedonic design approach
	Procrastify: Direcr motivation	Productivity	Vladimir Kopylov	-	-	Free		x	Access only if giving credit card information (because there is payment as penalty for failing tasks)
	Forest - Bleib fokussiert	Productivity	SEEKRTECH CO LTD	15575	4.8	Free				x	x	x (focusing together)							x		x		x			x		x			x	x	x		x	x	x (plant real trees)
	Micro Habits: Self-Improvement	Productivity	Infielight	364	4.1	Free				x	x	x		x (mood tracking after behavior)		x	x (establish new routines in existing habits)		x					x (self-reflection and rehearsal)				x				x	x	x	x
	Habit Tracker - HabitKit	Productivity	Sebastian Röhl	2722	4.5	Free		x	No focus on Procrastination - general for any habit input
	Habit Project	Productivity	The Habit Project	159	3.3	Free		x	No focus on Procrastination - only leisure/health habits
	21 Days Challenge	Productivity	Kati & Lima	77495	4.7	Free				x	x	x	x (new productivity ideas)						x					x		x		x			x				x	x
	Habit Tracker	Productivity	App Holdings	79129	4.3	Free				x	x					x												x					x	x
	Habio - Simple Habit Tracker	Productivity	Gototop LTD	4191	3.3	Free				x	x		x	x (mood tracking after behavior)	x (behavior demonstration)	x	x		x		x (restructuring environment)			x		x		x			x	x	x			x
	Mood Tracker & gewohnheiten	Productivity	Dairy App & Notes	15713	4.7	Free		x	No focus on Procrastination - only leisure/health habits
	Avocation - Habit Tracker	Productivity	Mindvoll	8342	4.1	Free				x	x		x			x	x		x							x								x
	Loop Habit Tracker	Productivity	Álison S. Xavier	53447	4.7	Free		x	No focus on Procrastination - general for any habit input
	Gewohnheiten Tracker	Productivity	Leap Fitness Group	93763	4.7	Free		x	No focus on Procrastination - only behind paywall
	Roubit: Bequeme Tagesroutine	Productivity	Roubit Inc	6546	4.2	Free				x	x		x		x				x	x (advice how to reduce negative emotions during work)				x		x	x (escaping pressure through true listening to emotions)	x		x	x	x			x	x
	Greatness: Daily Habit Tracker	Productivity	Greatness	761	3.7	Free				x			x			x	x				x (white noise)			x			x		x (focus sounds)			x	x (coaching)
	Habit Rabbit: Habit Tracker	Productivity	SuperByte	3217	4.1	Free		x	No focus on Procrastination - only leisure/health habits
	Habit360 - Gewohnheits-Tracker	Productivity	Habit360 FZE	14279	4.3	Free		x	No focus on Procrastination - only leisure/health habits
	Avocado Habit	Productivity	Avocado Habit	-	-	Free		x	Simple habit tracker without hedonic functionalities
	Productive - Gewohnheiten	Productivity	Mobile Heroes	17581	3.9	Free				x	x					x	x									x		x					x	x	x	x
	everyday Habit Tracker	Productivity	Everyday Growth SL	3331	4.3	Free		x	No focus on Procrastination - general for any habit input
	Qhabit: Daily habit tracker	Productivity	Skillfox apps	-	-	Free		x	No focus on Procrastination - general for any habit input
	End Procrastination Hypnosis	Productivity	Surf City Apps	-	-	Free		x	Meditation app without relation to procrastination
	Detox: Prokrastination Blocker	Productivity	For Innovation	18275	4.3	Free		x	App not working
	HabitNow - Gewohnheit Planer	Productivity	HabitNow	61832	4.8	Free		x	Simple ToDo List with focus timer without hedonic functionalities
	Habitica: Gamify your Tasks	Productivity	HabitRPG Inc.	29020	4.8	Free				x	x	x			x	x			x							x		x	x (gamified RPG environment)	x	x	x		x	x
	Gotgifts	Shopping	Ravioli Media	-	-	Free	X		App for gift suggestions for friends
	Lemio: Dopamine Phone Detox	Health and Fitness	Platobros Inc	10	4.2	Free	X		Blocker app without hedonic functionalities
	Webometer	Utility	Janis Kirsteins	-	-	Free	X		Blocker app without hedonic functionalities
	Konzentrationstraining	Productivity	Olena Gotsulyak	1	5	Free	X		Brain Game
	Stundenplan Schnell & Einfach	Education	Reflectly ApS	196	4.1	Free	X		Course planner
	Stundenplan und Schulplaner	Education	Denis Kravcov	2453	4.6	Free	X		Course planning and administration for teachers
	Psychologie: Faul	Lifestyle	Man Hung Sun	-	-	Free	X		Education about lazyness
	Decathlon Coach - Sport/Laufen	Health and Fitness	Decathlon	503	4.4	Free	X		Fitness / physical health app
	DiNGiES	Casual	Thomas Loreit	7	5	Free	X		Game without relation to focus/productivity/procrastination
	Ask The Ball	Entertainment	Paul Connolly	-	-	Free	X		Game without relation to focus/productivity/procrastination
	The Super Me	Productivity	Human Behavior Institute SIA	-	-	Free	X		mental health app without explicit procrastination content
	U1-MA	Health and Fitness	Dima Koskin	-	-	Free	X		Not maintained anymore / no safe data protection / flagged by app store
	Chinese App	Productivity	Chinesischer Entwickler	-	-	Free	X		Only in Chinese Language
	Chinese App	Productivity	Chinesischer Entwickler	-	-	Free	X		Only in Chinese Language
	TENOKO	Utility	Chinesischer Entwickler	-	-	Free	X		Only in Chinese Language
	Chinese App	Productivity	Chinesischer Entwickler	-	-	Free	X		Only in Chinese Language
	Elon Task	Productivity	Aleksandr Evtushenko	-	-	Free	X		Only in Russian Language
	Timebar: Passage of Time	Productivity	Tushar Chhabra	2	5	Free	X		Overview of life span/time
	LifePoint	Lifestyle	Aleksandr Kurdiukov	1	5	Free	X		Overview of life span/time
	The Real Countdown	Lifestyle	T+1 Solutions	-	-	Paid	X		Overview of life span/time
	Laterz	Lifestyle	Thomas Huulbaek Titanium	-	-	Free	X		Postponing app to postpone tasks to later (?!)
	My Productivity Time Tracker	Productivity	Fly Your Vision B.V.	-	-	Free	X		Simple time tracking without hedonic functionalities
	ShutEye - Schlaftracker	Health and Fitness	Enerjoy Pte. Ltd	11488	4.6	Free	X		Sleep tracker
	Habit Head	Health and Fitness	Michael Stanford LLC	-	-	Free	X		Solely Habit Tracker without hedonic functionalities
	Passata focus and relax timer	Productivity	Thorsten Kienle	2	5	Free	X		Solely timer without hedonic functionalities
	Focus Pocus - Pomodoro Timer	Productivity	Brian Industries	-	-	Paid	X		Solely timer without hedonic functionalities
	Recharge again	Productivity	Thorsten Kienle	-	-	Free	X		Solely timer without hedonic functionalities
	Tempus - Pomodoro Timer	Productivity	Anil Jumar Yerasi	-	-	Free	X		Solely timer without hedonic functionalities
	MinimaList: To Do List	Productivity	Davetech Co Ltd	4678	4.7	Free	X		Solely Todo List and Timer without hedonic functionalities
	ProTaskinator	Productivity	Tim Kossmann	1	5	Free	X		Solely Todo List and Timer without hedonic functionalities
	Wochenplaner - Tagesplaner	Productivity	Digital Legal Tech	3829	4.5	Free	X		Solely ToDo List/Calendar without hedonic functionalities
	Calendars - Kalender & Planer	Productivity	Readdle Technologies Limited	61678	4.6	Free	X		Solely ToDo List/Calendar without hedonic functionalities
	Smart Tasks - Einfache Listen	Productivity	Francesco Prospato	74	4.6	Free	X		Solely ToDo List/Calendar without hedonic functionalities
	Google Kalender: Terminplaner	Productivity	Google LLC	9505	4.5	Free	X		Solely ToDo List/Calendar without hedonic functionalities
	Einfacher Kalender - Calendar	Productivity	Komorebi Inc.	2971	4.4	Free	X		Solely ToDo List/Calendar without hedonic functionalities
	Apple Kalender	Productivity	Apple	279879	4.7	Free	X		Solely ToDo List/Calendar without hedonic functionalities
	Erinnerungen	Productivity	Apple	38030	4.7	Free	X		Solely ToDo List/Calendar without hedonic functionalities
	Persönlicher Tagesplan: Ziele	Productivity	SOFTWINGS TOO	542	3.8	Free	X		Solely ToDo List/Calendar without hedonic functionalities
	ProgressDash	Productivity	Chinesischer Entwickler	-	-	Free	X		Solely ToDo List/Calendar without hedonic functionalities
	Study-Sched	Utility	Samarth Kolanupaka	-	-	Free	X		Solely ToDo List/Calendar without hedonic functionalities
	TaskSensei	Productivity	Nicola Lyon	-	-	Free	X		Solely ToDo List/Calendar without hedonic functionalities
	Life App: Daily Manager	Productivity	Charles Oxendine	-	-	Free	X		Solely ToDo List/Calendar without hedonic functionalities
	Do! Simple To Do List	Productivity	SIMPLERION	828	4.6	Free	X		Solely ToDo List/Calendar without hedonic functionalities
	Small Wins - Task Planner	Utility	Lagrange Technologies Private Limited	-	-	Free	X		Solely ToDo List/Calendar without hedonic functionalities
	To Do List - Erinnerungen	Productivity	Monelyze Inc.	1630	4.7	Free	X		Solely ToDo List/Calendar without hedonic functionalities
	ZoTask	Utility	Chinesischer Entwickler	-	-	Free	X		Solely ToDo List/Calendar without hedonic functionalities
	Listo!	Health and Fitness	Anthem Technology	-	-	Paid	X		Solely ToDo List/Calendar without hedonic functionalities
	Tiny Calendar: Planner & Tasks	Productivity	TinyWork Apps	1109	4.6	Free	X		Solely ToDo List/Calendar without hedonic functionalities
	Planer & To Do List - Floret	Productivity	Akash Jain	567	4.6	Free	X		Solely ToDo List/Calendar without hedonic functionalities
	Life's a Gantt	Productivity	Cycosoft LLC	-	-	Free	X		Solely ToDo List/Calendar without hedonic functionalities
	Do your sh*t!	Productivity	Guillem Bruix Barcelo	-	-	Paid	X		Solely ToDo List/Calendar without hedonic functionalities
	Crastination	Productivity	Linus Bicker	-	-	Free	X		Solely ToDo List/Calendar without hedonic functionalities
	Shibumi IO	Productivity	MobileImagination	-	-	Free	X		Team planner / Task organizer
	Encore - Personal Growth	Productivity	Igor Katselenbogen	5	2	Paid	X		paid access
	GetZing	Productivity	Genesis Solution LLC	-	-	Paid	X		paid access
	Bubbles - Focus Your Attention	Productivity	Rihab Mehboob	-	-	Paid	X		paid access
	Visual Daily Schedule	Productivity	Natalia Jakubczyk-Gajewska	385	4.4	Free	X		App for parents to schedule task for their children/Children target group
	Agile Coaching Cards	Business	Inspect & Adapt	6	4.4	Free	X		Coaching Cards for Scrum
	9to5	Games	Texad PFCG Aplicativos Ltda	8	3.2	Free	X		Game without relation to focus/productivity/procrastination
	Serenity: Guided Meditation	Health and Fitness	Olson Meditation and Mindfulness Apps Ltd	1493	4.4	Free	X		Meditation app
	TxtReminders	Productivity	TxtReminders Inc	5	3.2	Free	X		Solely reminder without hedonic functionalities
	Foco - time and focus keeper	Productivity	Fyodor Siverski	10	4.5	Free	X		Solely timer without hedonic functionalities
	Focused +	Productivity	AppNextDoor Labs	1	5	Free	X		Solely timer without hedonic functionalities
	Smart Sloth: Focus Study Timer	Productivity	Jafar Najafov	32	4.4	Free	X		Solely timer without hedonic functionalities
	HabitFox - Habit Tracker	Productivity	Kamani Aravind Chowdary	12	4.3	Free	X		Solely ToDo List/Calendar without hedonic functionalities
	Agenda - To Do, Lists & Tasks	Productivity	Limit Point Software	16	4.4	Free	X		Solely ToDo List/Calendar without hedonic functionalities
	Weekly Planner: Agenda Journal	Productivity	Creative Workshop	79	4.4	Free	X		Solely ToDo List/Calendar without hedonic functionalities
	Refocus: Unhook Tower Builder	Productivity	Michal Cilindz	-	-	Paid	X		paid access
	I Am Sober - Ich bin nüchtern	Lifestyle	I Am Sober LLC	98547	4.8	Free	X		Addiction tracker
	SoberBuddy: Sober Tracker	Health and Fitness	SoberBuddy	1186	2.7	Free	X		Addiction tracker
	Stresscoach - Anti Stress	Health and Fitness	Stresscoach	535	4	Free	X		Anxiety /Stress app
	OCD.app Anxiety, Mood & Sleep	Medicine	Ggtude Ltd	-	-	Free	X		Anxiety App
	Lumiere: Ease Stress & Anxiety	Health and Fitness	TheFabulous	-	-	Free	X		Anxiety App
	Rootd: Angst & Panik Linderung	Health and Fitness	Simply Rooted Media	32746	4.6	Free	X		Anxiety/Panic Attacks App
	DARE: Angst & Panik Linderung	Health and Fitness	BMD Publishing	10059	4.6	Free	X		Anxiety/Panic Attacks App
	Lusha ADHD - chores & routine	Education	Dygie	36	4.2	Free	X		App for parents to schedule task for their children/Children target group
	ADHS - Kognitive Forschung	Health and Fitness	CogniFit Inc	84	3	Free	X		App for research studies on ADHS
	Gesichtsyoga, Massage: for You	Beauty	forYou Development	29013	4.6	Free	X		Beauty app
	ABrain: Gedächtnis verbessern	Education	Abrain Labs	4853	4.5	Free	X		Brain Game
	Breath Ball: Stressabbau	Medicine	Fun Driven	3509	4.8	Free	X		Breathwork app
	My Study Life - School Planner	Education	My Study Life Ltd	54716	4.4	Free	X		Course planner
	KVT Tagebuch der Depression	Health and Fitness	Mind Health	1897	4.5	Free	X		Depression App
	Flow - Depressionsbehandlung	Health and Fitness	Flow Neuroscience	640	4.4	Free	X		Depression App
	Calm Urge: Selbstverletzungs	Health and Fitness	Wisefox Apps	1402	4.4	Free	X		Depression App
	Amaha: anxiety self-care	Health and Fitness	Amaha Health	29253	4.2	Free	X		Depression/Anxiety App
	Keine Panik	Health and Fitness	Nepanikar Tým	2214	4.5	Free	X		Depression/Anxiety App
	Panic Attack Help - MindEase	Health and Fitness	Mind Ease Ltd	951	4.2	Free	X		Depression/Anxiety App
	Mosaik: KVT Therapie Journal	Health and Fitness	Mosaik.care	138	4	Free	X		Depression/Anxiety App
	Körpersprache Psychologie	Education	Michal Pawlik	9295	4.7	Free	X		Education about body language
	Sweepy: Dein Putzplan	Home	Appsent	14371	4.4	Free	X		Family / Grocery / Cleaning planner
	Housy: Putzplan	Home	CHORE TRACKER	458	4.5	Free	X		Family / Grocery / Cleaning planner
	Tody- Intelligentere Putzen	Home	LoopLoop Aps	17003	4.7	Free	X		Family / Grocery / Cleaning planner
	Haushaltsplaner & Putzplan	Home	Artem Chakhouski	429	4	Free	X		Family / Grocery / Cleaning planner
	Putzplan & Haushaltsplaner	Home	HOME TASKER	1059	4.6	Free	X		Family / Grocery / Cleaning planner
	ToDo - Couple's Task List	Efficiency	Beautiful Essentials	-	-	Free	X		Family / Grocery / Cleaning planner
	Happy Kids Timer	Parents	Kids Smart Zone	16196	4.4	Free	X		Family / Grocery / Cleaning planner
	Spaßprogramm	Parents	Phaneronsoft Sistemas	-	-	Free	X		Family / Grocery / Cleaning planner
	Chap - Chores Tracker & List	Productivity	Remedy Apps LLC	237	4.2	Free	X		Family / Grocery / Cleaning planner
	FamilyWall - Familienplaner	Lifestyle	family & Co	33234	4.5	Free	X		Family / Grocery / Cleaning planner
	JamJars: Spar-Tracker	Finance	Jamal Mulla	407	4.3	Free	X		Finance app
	Life Objectives	Efficiency	Osama Remlawi	-	-	Free	X		Goal tracker withour hedonic functionalities
	Atom: Meditation for Beginners	Health and Fitness	Atom - Being present	38621	4.9	Free	X		Meditation app
	Declutter The Mind Meditation	Health and Fitness	Declutter the Mind Inc	515	4.5	Free	X		Meditation app
	Meditopia: Schlaf & Meditation	Health and Fitness	Meditopia	251921	4.5	Free	X		Meditation app
	Rythmische Atmung. Meditation	Health and Fitness	MyMumApp	2277	4.8	Free	X		Meditation app
	Envol - Meditation & Wellness	Health and Fitness	Envol	216	4.7	Free	X		Meditation app
	homodea Meditation	Health and Fitness	homodea GmbH	377	4.6	Free	X		Meditation app
	Pura Mente: Meditación	Health and Fitness	Puramente	60126	4.8	Free	X		Meditation app
	Die Achtsamkeit App	Health and Fitness		18883	4.4	Free	X		Meditation app
	Zen: Relax, Meditate & Sleep	Health and Fitness	Zen App, Inc	27660	4.1	Free	X		Meditation app
	Stoa: Stoic Meditation	Health and Fitness	Zeno Apps Limited	1032	4.8	Free	X		Meditation app
	Norbu: Stress Control	Health and Fitness		4420	4.4	Free	X		Meditation/Stress App
	Selfpause: KI-Lebenscoach	Health and Fitness	Selfpause LLC	1292	4.2	Free	X		mental health app without explicit procrastination content
	Awarefy - CBT & AI Therapy	Health and Fitness	Awarefy Inc	1098	4	Free	X		mental health app without explicit procrastination content
	Emotions Diary and Mindfulness	Lifestyle	Lev Dev Yan	2927	4.6	Free	X		mental health app without explicit procrastination content
	Mindspa App für Psy Gesundheit	Health and Fitness	Mindspa Health	3411	4.5	Free	X		mental health app without explicit procrastination content
	addisca: Dein Mentaltraining	Health and Fitness	addisca Training	22	4.5	Free	X		Mental Health tipps
	Selbstverbesserung App	Health and Fitness	Rstream Labs	-	-	Free	X		Mental Health tipps
	Tochi - Mood Tracker, Tagebuch	Health and Fitness	The Lazy Hippo Development	3478	4.5	Free	X		Mental Health tracker
	Parazute: Mental journal	Health and Fitness	Parazute AppS	131	4.4	Free	X		Mental Health tracker
	Mood Patterns	Health and Fitness	Mood Patterns	1908	4.4	Free	X		Mood tracking app
	Stimmungstagebuch, Mood Tracker	Lifestyle	Reflexio Team	13946	4.2	Free	X		Mood tracking app
	Moodistory - Stimmungstagebuch	Lifestyle	Matoph Labs	448	4.3	Free	X		Mood tracking app
	Moodflow: Stimmungstagebuch	Health and Fitness	Heimathafen	2990	4.3	Free	X		Mood tracking app
	Moodpress: Tagebuch mit Sperre	Lifestyle	Mood Tracker App	26805	4.8	Free	X		Mood tracking app
	Mood Chonk: Self-Care Journal	Health and Fitness	Fourdesire	195	3	Free	X		Mood tracking app
	Thera: Mood tracker & Journal	Lifestyle	Thera Inc	2022	4	Free	X		Mood tracking app
	Mind tracker	Health and Fitness	Fedosov Dev Studios	963	4.8	Free	X		Mood tracking app
	eMoods Bipolar Mood Tracker	Health and Fitness	eMoods	4498	4.5	Free	X		Mood tracking app
	Walling	Productivity	Walling	481	4.5	Free	X		Notes App
	Arabische App	Efficiency	Labayh LLC	81	4.4	Free	X		Only in Arabian language
	Gulpes Développement Personell	Lifestyle	Gulpes	5281	4.8	Free	X		Only in French language
	Jardin Mental (Mon Suivi Psy)	Health and Fitness	Fabrique numérique des minstères sociaux	259	4.2	Free	X		Only in French language
	Hakuna	Lifestyle	HAKUNA	74	4.3	Free	X		Only in Spanish Language
	Mindful ADHD kvinna	Health and Fitness	Sabina Hasselgren	-	-	Free	X		Only in Svedish Language
	Digitox: Bildschirmzeit	Efficiency	Digitox	10357	4.6	Free	X		Overview of smartphone use
	Psytests, Persönlichkeitstests	Entertainment	Interesting Test Apps	424	4	Free	X		Psychotest
	Der kleine Yogi	Health and Fitness	Der kleine Yogi	5767	4.8	Free	X		Quote Cards to send
	Dankbarkeit - Erfolgsjournal	Efficiency	Journal & Daily Dairy App	673	4.6	Free	X		Simple Diary without reflection help
	Journalistic: Micro Journaling	Lifestyle	Micro Journaling Labs	436	4.6	Free	X		Simple Diary without reflection help
	5 Minute Journal: Self-Care	Lifestyle	Intelligent Change LLC	7289	4.3	Free	X		Simple Diary without reflection help
	Talk to Myself	Personalization	Horizon Corp	1618	3.6	Free	X		Simple Diary without reflection help
	Reflection.app	Health and Fitness	Reflection.app	712	4.9	Free	X		Simple Diary without reflection help
	Presently DankbarkeitsTagebuch	Lifestyle	Presently	39307	4.8	Free	X		Simple Diary without reflection help
	Aumio: Schlaf & Einschlafhilfe	Lifestyle	Aumio	1697	4.5	Free	X		Sleeping app
	Auto Silent Scheduler	Tools	Peace Time	226	2.2	Free	X		Smartphone muter
	Habit Check Calendar	Productivity	Naoki Otsu	1143	4.2	Free	X		Solely Habit Tracker without hedonic functionalities
	Habit: Gewohnnheiten Tracker	Health and Fitness	bondavi Inc.	-	-	Free	X		Solely Habit Tracker without hedonic functionalities
	Daily Habit Tracker - Add To D	Productivity	AGF	353	3.9	Free	X		Solely Habit Tracker without hedonic functionalities
	Ziel & Gewohnheit Tracker	Productivity	Intrasoft	43504	4.7	Free	X		Solely Habit Tracker without hedonic functionalities
	Game of Life: Tâche & Habitude	Lifestyle	zimpo	102	4.6	Free	X		Solely in French language
	MindDay: thérapie & bien-être	Health and Fitness	MindDay	1123	4.4	Free	X		Solely in French language
	Tagesplaner - Alltagsmanager	Lifestyle	Cleaner + Antivirus + VPN Company	40188	4.8	Free	X		Solely ToDo List/Calendar without hedonic functionalities
	DoDay - Deine To Do Liste	Productivity	KGE UG	341	4.3	Free	X		Solely ToDo List/Calendar without hedonic functionalities
	Stuff - To Do List Widget	Productivity	mlhgdevelopment	8901	4.4	Free	X		Solely ToDo List/Calendar without hedonic functionalities
	Goals planner	Productivity	Kruto Apps	2422	4.3	Free	X		Solely ToDo List/Calendar without hedonic functionalities
	Tagesplaner	Lifestyle	shpavda LLC	1096	4.2	Free	X		Solely ToDo List/Calendar without hedonic functionalities
	WinGo Plan: goals & projects	Productivity	Alphyn Apps	-	-	Free	X		Solely ToDo List/Calendar without hedonic functionalities
	Symptom & Mood tracker	Health and Fitness	Bearable	6252	4.5	Free	X		Symptom diary
	Ada - Check deine Gesundheit	Medicine	AdaHealth	328631	4.6	Free	X		Symptom diary
	Chronic Insights	Health and Fitness	Chronic Insights	222	4.5	Free	X		Symptom diary
	Productive	Productivity	The Productive Company	85	3	Free	X		Team planner / Task organizer
	Vision Board - Perfectly Happy	Health and Fitness	Perfectly Happy	1159	4.7	Free	X		Vision Board
	Goddess: Meditieren & Yoga	Health and Fitness	Goddess Wellness	2941	4.7	Free	X		Yoga/Meditation App
	Foca: Pomodoro Focus Timer	Productivity	Foca Team	2364	4.1	Free	X		Solely Pomodoro timer without hedonic functionalities
	Kein Aufschieben - TaskSTART	Efficiency	an ADHD programmer	-	-	Paid	X		paid access
	ifeel Online Therapie	Health and Fitness	ifeel	2347	3.1	Paid	X		paid access
	minimalist phone: offtime	Productivity	QQ42 Labs	26084	4	Free		x	Blocker app without hedonic functionalities
	Dreamfora: AI Goal Setting	Productivity	Dreamfora	23543	4.7	Free				x	x		x		x	x			x					x						x		x	x	x	x		x (pursue my dream through tasks)
	Do It Now: RPG To Do, Kalender	Productivity	Taras Lozovyi	10998	4.5	Free		x	No focus on Procrastination - only leisure/health habits
	Gewohnheit Kalender - HabitYou	Productivity	SupYup Habit Tracker Day Planner	2920	4.4	Free		x	Simple habit tracker without hedonic functionalities
	Prosper - Tagesplaner, Todo	Productivity	Tip Tap Apps	3614	4.8	Free		x	Simple ToDo List without hedonic functionalities
	LifeUp: Gamify To-Do & Habit	Productivity	LifeUp Apps	3859	4.7	Paid	x		paid access
	Mindshine: Mental Health Coach	Productivity	Mindshine Greator GmbH	1657	4.1	Paid		x	only paid access (free trial for 7 days)
	Headspace: Mediation & Schlaf	Productivity	Headspace	303359	4.3	Free		x	Meditation app without relation to procrastination
	To-Do List - Schedule Plannr	Productivity	Dairy App & Notes	413292	4.7	Free		x	Simple ToDo List without hedonic functionalities
	Routine & Habit - Proddy	Productivity	Thomas Wolfgang Menzel	7494	4.4	Free				x	x		x	x (emotions monitoring)		x		x (imagining of outcomes, motivation)						x				x					x	x		x
	Rabit: Gewohnheitsverfolgung	Productivity	blu studios	24377	4.1	Free		x	No focus on Procrastination - general for any habit input
	Milki - Pomodoro Study Timer	Productivity	Christopher Odonnell	9867	4.7	Free					x				x				x		x		x			x		x			x		x			x
	Intellect: Create A Better You	Productivity	The Intellect Company	128169	4.7	Free				x			x	x (emotions monitoring, information about consequences)		x			x					x				x	x			x	x	x		x
	Digital Detox: Focus & Live	Productivity	Petr Nálevka Urbandroid	22185	4.7	Free				x								x (imagining of outcomes)	x		x		x	x				x					x	x
	Me-Selbsthilfe & Mental Health	Productivity	Clarity UG	1008	4.8	Free		x	No focus on Procrastination - general wellbeing app
	Remente: Gesundheit, Lifestyle	Productivity	Remente	11699	4.1	Free				x			x	x										x			x				x		x	x			x (life satisfaction)
	Gratitude DankbarkeitsTagebuch	Productivity	Hapjoy Technologies	101645	4.9	Free		x	only paid access (free trial for 7 days)
	Focus Plant: Konzentration App	Productivity	Shikudo	37274	4.5	Free				x	x	x							x		x					x		x	x		x				x	x
	Finch: Self Care Pet	Productivity	Finch Care Pet	206935	4.8	Free		x	No focus on Procrastination - general for any habit input
	7Mind Meditation & Achtsamkeit	Productivity	7Mind GmbH	21993	4.7	Free		x	Meditation app without relation to procrastination
	Sparkle: Self-Care Checkliste	Productivity	SmartWOD fitness apps	821	4.6	Free		x	No focus on Procrastination - general for any habit input
	Pomodoro Focus Timer: To-Do	Productivity	Ozeito Pvt Ltd	-	-	Free		x	Solely Pomodoro timer without hedonic functionalities
	SELF : Self-care & Self-love	Productivity	My True Value	3260	4.8	Free		x	No focus on Procrastination - general mental health app
	MyPossibleSelf: Mental Health	Productivity	MyPossible Self Ltd	4317	4.6	Free		x	No focus on Procrastination - general mental health app
	haatch. - Goal & Habit Tracker	Productivity	Hatch a Plan SRL	118	4.2	Free				x		x				x (Alert/reminder)								x				x						x	x	x
	Dote Timer - Zeitmanagement	Productivity	Smartdong School	3732	4.4	Free				x	x	x			x				x		x			x								x (profile with avatar)	x	x	x		x (focus coins can be donated)
	Tusk: Flexibler Task-Manager	Productivity	ULSoft	4333	4.5	Free				x	x					x (Alert/reminder)												x						x		x
	MindDoc: Dein Begleiter	Productivity	MindDoc Health	38418	4.4	Free		x	No focus on Procrastination - general mental health app
	Habitive - Gewohnheitstracker	Productivity	FiveDotTwelve sp. Z.o.o.	-	-	Free		x	No focus on Procrastination - general for any habit input
	BetterMe: Seelische Gesundheit	Productivity	BetterMe Limited	54681	3.3	Free		x	Physical health app
	Doro: Pomodoro Fokus-Timer	Productivity	Pomo Doro Company	89	3.7	Free				x	x								x		x										x			x
	Miracle Morning Routine	Productivity	Miracle Morning Routine	1746	4.2	Free		x	No focus on Procrastination - general wellbeing app
	DailyBean: Simplest Journal	Productivity	BlueSignum Corp	57830	4.5	Free		x	Journaling app
	Motivate: Daily Motivation	Productivity	Brave New Logic	-	-	Free							x											x					x		x
	Ambiance by Fabulous	Productivity	TheFabolous	1190	4.5	Free															x						x		x
	neurolist: AI List Maker	Productivity	Thomas Wolfgang Menzel	290	5	Free				x	x		x			x					x					x							x	x
	Mindset: Daily Motivation	Productivity	Mindset Motivation Inc	3698	4.5	Free							x		x (successful examples)			x (imaging of future outcomes)				x		x					x				x			x
	Mentat Ai - Mentale Gesundheit	Productivity	Filin Solutions Fze	-	-	Free		x	No focus on Procrastination - general mental health app
	My Habits	Productivity	Michael R. Stagge	30	4.2	Free				x	x					x							x (punishment and reward for myself)					x
	WaterDo: ToDo Liste & Aufgaben	Productivity	SEEKRTECH CO LTD	9158	4.6	Free				x	x					x	x (daily rehearsal)		x							x		x	x	x	x			x	x	x	x (donate water)
	Bullet Journal & Habit tracker	Productivity	Dotted Circle	2315	4.2	Free		x	Simple ToDo List and focus timer without hedonic functionalities
	TickTime: Zeiterfassung, Ziele	Productivity	Mint Rocket	940	4.1	Free		x	Simple Focus timer without hedonic functionalities
	QualityTime - Telefonsucht	Productivity	MobidaysApps	20075	2.7	Free				x	x										x							x
	Stay Focused - App-Blocker	Productivity	INNOXAPPS LLP	75724	4.4	Free		x	Blocker app without hedonic functionalities
	Study Bunny: Focus Timer	Productivity	SuperByte	44398	4.7	Free					x					x			x		x			x		x		x	x	x	x	x		x	x	x
	StayFree - Screen Time	Productivity	StayFree Apps	179789	4.4	Free		x	Not usable / bugged
	Motivated: Habit Tracker	Productivity	Hazel Apps SIA	1240	4.8	Free		x	No focus on Procrastination - general for any habit input
	Ascent: offtime & appblock	Productivity	Lanvite Team	178	3.6	Free				x	x			x (anticipated regret)		x					x											x
	YPT - Yeolpumta	Productivity	Pallo Inc	20671	4.6	Free				x	x				x	x					x							x						x	x
	Timelog - Goal & Time Tracker	Productivity	CodeGamma	1364	4.6	Free		x	Simple ToDo List and focus timer without hedonic functionalities
	AppBlock - Apps blockieren	Productivity	MobileSoft s.r.o	119577	4.4	Free				x	x		x	x (information about consequences - how many time would you have lost with app use?)		x												x
	FLIP - Fokus-Timer zum Lernen	Productivity	RinaSoft	33357	4.4	Free				x	x				x	x					x							x				x			x	x
	ActionDash: Bildschirmzeit	Productivity	ActionDash	64369	4.4	Free					x																	x
	Motivationssprüche 2023	Productivity	Rocketech Apps	493	4.2	Free		x	nothing to do with procrastination - only affirmation- quotations
	YourHour - Screen Time Control	Productivity	Mindefy Labs	73978	4.2	Free				x	x					x					x			x (reflection, self-talk stories)				x				x			x	x
	Habitify: Gewohnheitstracker	Productivity	Unistatic Ltd Co	4227	4.1	Free		x	No focus on Procrastination - general for any habit input
	Ziele und Gewohnheiten	Productivity	Mindful Suite	766	4.2	Free				x	x						x (habit formation)	x (imagining life goal)						x (persuasion about capability)				x						x		x
	Todo List: 135 Daily Task List	Productivity	Appscape Studios	468	4.4	Free		x	Simple ToDo List without hedonic functionalities
	Tide - Sleep & Meditation	Productivity	Moreless Inc	20610	4.5	Free							x							x (reduce negative emotions)	x	x (reframe beliefs)		x			x		x				x
	Yoodoo: ADHD Daily Planner App	Productivity	Yoodoo	-	-	Free		x	Simple ToDo List without hedonic functionalities
	PlanMe: Daily Routine Planner	Productivity	PlanMe	170	4.7	Free		x	No focus on Procrastination - general for any habit input
	Timecap: Gewohnheitstracker	Productivity	AppInfluence	5655	4.3	Free		x	No focus on Procrastination - general for any habit input
	Reach it: Goals, Habit Tracker	Productivity	Reach it Apps	452	4.3	Free		x	Simple ToDo List without hedonic functionalities
	Habit Hunter: Gewohnheit	Productivity	Active User	2060	4.2	Free				x	x	x			x	x	x		x				x			x	x (escaping boring tasks through story)	x	x	x	x	x		x	x	x
	BetterHelp - Therapy	Productivity	BetterHelp -Therapy made easy	47708	4.4	Free		x	No focus on Procrastination - general therapy app
	Mind Reset - Just 2 min a day!	Productivity	Mind Help LTD	-	-	Free		x	No focus on Procrastination - general mental health app
	Unpluq: Control Your Time	Productivity	Unpluq	774	4.1	Free				x	x			x (information about consequences - how many time would you have lost with app use?)		x												x (need to solve puzzles)
	Cheerly: Daily Wellness Game	Productivity	Cheerly - Daily Wellness Games	-	-	Free		x	No focus on Procrastination - general for any habit input
	Timey - Focus Timer	Productivity	Francesco Sottero	297	3.8	Free					x	x				x			x		x		x			x		x	x		x				x	x	x (plant real trees)
	Super Productivity	Productivity	The Front End	288	4.1	Free		x	Simple ToDo List and focus timer without hedonic functionalities
	I am: Positive Affirmationen	Productivity	5W Verlag GmbH	939	4.5	Free		x	nothing to do with procrastination - only affirmation- quotations
	Mindvalley: Selbstverbesserung	Productivity	Mindvalley Inc	16170	4.5	Free		x	No focus on Procrastination - general self-development courses
	Peptalk: Tägliche Motivation	Productivity	Dark Knight	6405	4.2	Paid		x	Main features not usable without paying (only 3 messages with coach)
	Intelligent Change Habits	Productivity	Intelligent Change LLC	21	2.6	Paid		x	motivational function only in paid version
	Quitzilla	Productivity	despDev	80753	4.7	Free		x	No focus on Procrastination - general for any habit input
	Ultiself - Habit Tracker	Productivity	Ultiself	2923	3.3	Free				x	x			x (emotions monitoring)		x			x									x
	beyond habits: Habit Tracker	Productivity	beyond habits	15	4.7	Free		x	removed from app store
	Habix: Gewohnheiten Tracker	Productivity	Nginel Inc	-	-	Free		x	No focus on Procrastination - general for any habit input
	Good App, Self Improvement App	Productivity	Team GoodApp	1244	4.8	Free				x	x		x	x (emotions monitoring)		x	x				x			x				x	x				x	x		x
	The Tapping Solution	Productivity	The Tapping Solution LLC	10740	4.7	Free		x	general meditation
	KVT Gedanken Tagebuch	Productivity	Inquiry Health	6955	4.4	Free		x	No focus on Procrastination - general mental health app
	Moodee: What uplifts me now?	Productivity	BlueSignum Corp	13683	4.8	Free		x	No focus on Procrastination - general mood tracker
	Make Me Better - Motivation App	Productivity	Crafty Studio	28333	4.5	Free		x	Simple informational articles - no hedonic functionalities
	Daily Haloha - Self Reflection	Productivity	Haloha LLC	884	4.8	Free		x	removed from app store
	Striving: Konzentration App	Productivity	Shikudo	3127	3.7	Free				x	x					x			x		x					x		x
	To-Do Adventure: Task Tracker	Productivity	Fourdesire	647	3.7	Free				x	x					x			x							x		x	x		x		x	x	x
	Bildschirmzeit + App-Nutzung	Productivity	Bubble Apps Productivity Tools	13885	4	Free		x	Blocker app without hedonic functionalities
	Higher Mind	Productivity	Live and Dare	-	-	Free		x	No access without invitation
	Othership: Guided Breathwork	Productivity	Othership	846	4.5	Free		x	general meditation
	YourStep Pomodoro & Tareas	Productivity	YourStep	1164	4.6	Free				x	x	x	x			x					x							x						x	x (study sessions with friends)
	Tain - Ziele und Gewohnheiten	Productivity	s2inc	257	4.5	Free				x	x					x												x						x		x
	Metriport - Tracker & Lifelog	Productivity	Metriport	150	4.4	Free		x	No focus on Procrastination - general mood tracker
	Improve my Life: Aufgaben	Productivity	IML Solutions Ltd	1354	2.4	Free				x	x		x (Eisenhower matrix)			x						x (wheel of life)						x						x			x (life satisfaction)
	Daycrush:24hr Burnout Planer	Productivity	Mine inc	65	3.9	Free				x	x					x												x				x		x
	24 Hours - Habit Tracker	Productivity	Moon Crest	71	4	Free		x	motivational function only in paid version
	Day Plan Mein Täglicher Planer	Productivity	itbuilds	-	-	Free		x	Simple ToDo List without hedonic functionalities
	Affirmationen Spiegel	Productivity	nixGames	1167	4.8	Free										x						x		x					x				x
	UpLife: Mental Health Therapy	Productivity	UpLife Inc	2749	4.3	Free		x	Only one input in free version, afterwards paid
	Voice - Mental Health Guide	Productivity	Goodvzyn	48089	4.6	Free				x			x			x		x (imagining of outcomes)	x			x (reframing)		x			x	x	x			x	x			x
	Elisi - Strukturplaner	Productivity	Elisi Studios Inc	833	3.9	Free		x	Simple ToDo List without hedonic functionalities
	Sintelly: CBT Therapie Chatbot	Productivity	Sintelly	9507	4.4	Free		x	No focus on Procrastination - general mental health app
	OhSofia! -Therapy AI Chat	Productivity	TCS LLC	49	2.6	Free		x	Google account required for access
	Daily positive affirmation	Productivity	Navis Apps LTD	2363	4.3	Free		x	nothing to do with procrastination - only affirmation- quotations
	Affirmationen: Tägliche Zitate	Productivity	SimpleInnovation	-	-	Free		x	nothing to do with procrastination - only affirmation- quotations
	Memento Mori: The Stroic Way	Productivity	Surreal Works	982	4.5	Free		x	Google account required for access
	MindTales - Self Care, Therapy	Productivity	MindTales	1012	3.9	Free				x	x	x (private coach)	x			x								x					x				x		x	x
	Idealis Stimmungstagebuch	Productivity	Geberich OÜ	231	2.7	Free		x	No focus on Procrastination - general mental health app
	Brili Routines - Habit Tracker	Productivity	Brili GmbH	923	4.1	Free		x	Only 10 day trial, paid afterwards
	Unique - Self love & Self care	Productivity	Believe PR	-	-	Free		x	nothing to do with procrastination - only affirmation- quotations
	Legmon - Motivation & Aufstieg	Productivity	Michael Linke	14	4.7	Free				x	x	x (mentoring)			x	x												x						x
	Zario: Zeitlimit & Fokus-App	Productivity	Zario: Restrict App Usage	186	3.9	Free				x	x					x			x		x							x
	ShamanX Instant Coach	Productivity	ShamanX SAS	449	4.5	Free		x	Only three course units until paid version is required
	Studie Ambiente: Fokus	Productivity	Klik Klak	10170	4.5	Free															x								x
	Selbstwertgefühl stärken	Productivity	Recetaps	-	-	Free		x	No focus on Procrastination - general self-development app
	KI-Psychologe & Stimmungstrack	Productivity	Appovatia Inc	34	4.6	Free		x	Good approach, but KI chat unusable (cannot remember prior messages - no conversation possible)
	Ping: AI Task Manager	Productivity	Who Else	-	-	Free				x	x		x (Ai assistant)			x																x	x	x	x
	Unstuck: CBT Journal	Health and Fitness	Unstuck Developments	-	-	Free		x	No focus on Procrastination - CBT for depression and anxiety
	Justly: Habits, Goals, Journal	Productivity	Canopas Software LLP	-	-	Free				x	x		x (from vision to tasks)		x	x	x					x (identity associated with changed behavior)		x				x					x	x
	Rkiez: Pomo & Schedule & Habit	Productivity	MaterialUiUx	11	4.8	Free				x	x			x (emotions tracking)		x					x			x (rehearsal of performance)				x					x	x
	Chore Focus: ADHD Task Manager	Productivity	Focus Forge	-	-	Free	X		Family / Grocery / Cleaning planner
	Mentor360: Forming new habits	Health and Fitness	Mentor360	27	4.1	Free		x	No focus on Procrastination - general health app
	Pomocat - Cute Pomodoro Timer	Productivity	ENFP Dev Master	540	4.7	Free				x	x					x					x					x					x
	absence.io	Productivity	absence.io	523	4.3	Free	X		Absence team planner
	Block Apps & Sites | Wellbeing	Productivity	BlockApp	11000	4.1	Free	X		Blocker app without hedonic functionalities
	BlockSite: Block Apps & Sites	Productivity	BlockSite	45000	2.9	Free	X		Blocker app without hedonic functionalities
	Procrastination Killer	Lifestyle	Media App World	34	3.8	Free		x	Informational content - no hedonic design approach
	Stop Procrastinating	Education	Media App World	19	3.7	Free		x	Informational content - no hedonic design approach
	Level SuperMind: Focus & Calm	Health and Fitness	Level Fittech Private Limited	15000	4.4	Free		x	No focus on Procrastination - general health app
	Medito: Mediation & Sleep	Health and Fitness	Medito for Mindfulness, Meditation and Sleep	26000	4.5	Free	X		Yoga/Meditation App
	SaveMyTime - Time Tracker	Productivity	Save My Time	10000	4.4	Free		x	Time tracking without hedonic functionalities
	Focus Tree	Productivity	Focus Tree	310	4.4	Free				x	x				x				x		x		x			x		x			x	x	x		x	x
	memoryUS: Improve your Memory	Education	Encoder Inc.	1000	4.6	Free	X		Brain Game
	FitMind: Mind Training	Health and Fitness	FitMind LLC	356	4.8	Free	X		Yoga/Meditation App
	Destination - Focus Training	Puzzle	Infinity Games Lda	20000	4.5	Free	X		Brain Game
	SingularityApp: To Do Lists	Productivity	SingularityApp	2000	4.7	Free	X		Solely ToDo List/Calendar without hedonic functionalities
	Music for Focus by brain.fm	Health and Fitness	brain.fm	5000	3.9	Free		x	Only free trial (3 days), paid afterwards
	Innercise	Health and Fitness	NeuroGym LLC	-	-	Free		x	Only three messages in chat and one session free, then premium needed (paid)
	Relax Change Create Meditation	Health and Fitness	Universal Relaxation Ltd	110	4	Free	X		Yoga/Meditation App
	Positive Focus	Health and Fitness	LEO S	256	5	Free		x	nothing to do with procrastination - only affirmation- quotations
	Goalify: Goal & Habit Tracker	Productivity	onebytezero GmbH	971	4.3	Free				x	x					x												x						x		x
	RoundPie. Timer to Focus	Productivity	Atjalaikas UAB	337	3.4	Free		x	Simple ToDo List and focus timer without hedonic functionalities
	Mindfulness Coach		US Department of Veterans Affairs	7000	4.9	Free	X		Only leisure time
	Vocabulary - Learn words daily	Education	Monkey Taps	32000	4.7	Free	X		Learning/Edudcation app
	Zenkit To Do	Productivity	Zenkit	687	3.6	Free	X		Solely ToDo List/Calendar without hedonic functionalities
	Moodfit: Mental Health Fitness	Medical	Roble Ridge Software LLC	774	4.3	Free	X		Mood tracking app
	FULL ADHD - Täyttä elämää	Education	Psyon Games	-	-	Free	X		ADHD treatment / education
	MindFit - Geistige Spiele	Education	Baguette Gaming	-	-	Free	X		Brain Game
	Goal Setting Tracker Planner	Health and Fitness	Success Wizard Inc	1000	3.7	Free				x	x		x (break down goals)	x (mood tracking after behavior)							x	x (identity associated with changed behavior)		x				x					x	x
	Dwight - ToDo Priority Matrix	Productivity	Evolutio d.o.o	-	-	Free	X		Solely ToDo List/Calendar without hedonic functionalities
	Routinely: Habit Tracker	Productivity	Upcycled Adulting LLC	10	3.3	Free	X		Only leisure time
	Liven: Improving Wellbeing	Lifestyle	Liven Tech	518	2.2	Free		x	Only paid access after set-up
	Lock Me Out - App/Site Blocker	Health and Fitness	TEQTIC	8000	4.4	Free	X		Blocker app without hedonic functionalities
	Goblin Tools	Tools	Skyhook Belgium	675	4.6	Paid	X		paid access
	Pomodoro	Productivity	Once Upon	19000	4.5	Free		x	Simple Pomodoro timer without hedonic functionalities
	Mindguru Life	Education	Mighty Networks	-	-	Free		x	Only paid access
	Glan: Productivity Focus Timer	Productivity	glan.app	2000	4.7	Free		x	Simple ToDo List and focus timer without hedonic functionalities
	Focus Dojo - Pomodoro Timer	Productivity	Focus Dojo Apps	-	-	Free	X		Solely timer without hedonic functionalities
	JEGO: Self Improvement App	Education	POEM TECHINVEST LLC	12	4.4	Free	X		Only leisure time
