# Supplementary material for: Behavior Change Support Systems for Self-Treating Procrastination: Systematic Search in App Stores and Analysis of Motivational Design Archetypes
Source: J Med Internet Res. 2025 Feb 20;27:e65214. doi: 10.2196/65214 (PMC11888082; doi:10.2196/65214)
Supplement: Multimedia Appendix 2 [file jmir_v27i1e65214_app2.xlsx]

## Sheet: Ward's Method
Zuordnungsübersicht
Schritt	Zusammengeführte Cluster		Koeffizienten	Erstes Vorkommen des Clusters		Nächster Schritt		Iteration	Coefficient	# of Clusters	Differenz	Diff der Diff
	Cluster 1	Cluster 2		Cluster 1	Cluster 2			0	0	127
1	112	126	0	0	0	3		1	0	126	0
2	17	114	0	0	0	21		2	0	125	0	0
3	86	112	0	0	1	14		3	0	124	0	0
4	34	66	0	0	0	21		4	0	123	0	0
5	89	120	0.5	0	0	70		5	0.5	122	0.5	0.5
6	109	119	1	0	0	29		6	1	121	0.5	0
7	105	107	1.5	0	0	15		7	1.5	120	0.5	0
8	64	92	2	0	0	33		8	2	119	0.5	0
9	12	70	2.5	0	0	40		9	2.5	118	0.5	0
10	35	65	3	0	0	31		10	3	117	0.5	0
11	31	59	3.5	0	0	53		11	3.5	116	0.5	0
12	38	57	4	0	0	34		12	4	115	0.5	0
13	24	27	4.5	0	0	36		13	4.5	114	0.5	0
14	56	86	5.25	0	3	89		14	5.25	113	0.75	0.25
15	98	105	6.08333	0	7	83		15	6.08333	112	0.833333	0.0833333
16	20	110	7.08333	0	0	98		16	7.08333	111	1	0.166667
17	99	101	8.08333	0	0	94		17	8.08333	110	1	-8.88178e-16
18	94	100	9.08333	0	0	41		18	9.08333	109	1	0
19	39	90	10.0833	0	0	42		19	10.0833	108	1	0
20	11	75	11.0833	0	0	75		20	11.0833	107	1	0
21	17	34	12.0833	2	4	51		21	12.0833	106	1	0
22	3	13	13.0833	0	0	54		22	13.0833	105	1	0
23	123	127	14.5833	0	0	57		23	14.5833	104	1.5	0.5
24	79	125	16.0833	0	0	45		24	16.0833	103	1.5	0
25	63	124	17.5833	0	0	43		25	17.5833	102	1.5	0
26	22	121	19.0833	0	0	78		26	19.0833	101	1.5	0
27	97	118	20.5833	0	0	31		27	20.5833	100	1.5	0
28	29	113	22.0833	0	0	68		28	22.0833	99	1.5	0
29	30	109	23.5833	0	6	83		29	23.5833	98	1.5	0
30	60	106	25.0833	0	0	44		30	25.0833	97	1.5	0
31	35	97	26.5833	10	27	84		31	26.5833	96	1.5	0
32	44	78	28.0833	0	0	79		32	28.0833	95	1.5	0
33	46	64	29.5833	0	8	51		33	29.5833	94	1.5	0
34	38	58	31.0833	12	0	86		34	31.0833	93	1.5	0
35	42	50	32.5833	0	0	91		35	32.5833	92	1.5	-3.55271e-15
36	24	49	34.0833	13	0	38		36	34.0833	91	1.5	3.55271e-15
37	21	41	35.5833	0	0	54		37	35.5833	90	1.5	0
38	15	24	37.0833	0	36	65		38	37.0833	89	1.5	0
39	18	23	38.5833	0	0	62		39	38.5833	88	1.5	0
40	12	14	40.0833	9	0	89		40	40.0833	87	1.5	0
41	37	94	41.75	0	18	85		41	41.75	86	1.66667	0.166667
42	39	43	43.4167	19	0	101		42	43.4167	85	1.66667	0
43	63	96	45.25	25	0	55		43	45.25	84	1.83333	0.166667
44	60	83	47.0833	30	0	52		44	47.0833	83	1.83333	0
45	16	79	48.9167	0	24	56		45	48.9167	82	1.83333	0
46	8	122	50.9167	0	0	68		46	50.9167	81	2	0.166667
47	76	104	52.9167	0	0	81		47	52.9167	80	2	0
48	54	95	54.9167	0	0	82		48	54.9167	79	2	0
49	32	61	56.9167	0	0	93		49	56.9167	78	2	0
50	1	55	58.9167	0	0	109		50	58.9167	77	2	0
51	17	46	61.0595	21	33	92		51	61.0595	76	2.14286	0.142857
52	36	60	63.2262	0	44	115		52	63.2262	75	2.16667	0.0238095
53	31	48	65.3929	11	0	67		53	65.3929	74	2.16667	0
54	3	21	67.6429	22	37	108		54	67.6429	73	2.25	0.0833333
55	63	87	70.0595	43	0	85		55	70.0595	72	2.41667	0.166667
56	2	16	72.4762	0	45	76		56	72.4762	71	2.41667	0
57	108	123	74.9762	0	23	90		57	74.9762	70	2.5	0.0833333
58	80	116	77.4762	0	0	96		58	77.4762	69	2.5	0
59	103	115	79.9762	0	0	69		59	79.9762	68	2.5	0
60	84	111	82.4762	0	0	84		60	82.4762	67	2.5	0
61	77	85	84.9762	0	0	103		61	84.9762	66	2.5	0
62	18	72	87.4762	39	0	100		62	87.4762	65	2.5	0
63	10	62	89.9762	0	0	94		63	89.9762	64	2.5	0
64	33	51	92.4762	0	0	97		64	92.4762	63	2.5	0
65	15	26	94.9762	38	0	80		65	94.9762	62	2.5	0
66	5	19	97.4762	0	0	103		66	97.4762	61	2.5	0
67	31	47	100.06	53	0	77		67	100.06	60	2.58333	0.0833333
68	8	29	102.81	46	28	112		68	102.81	59	2.75	0.166667
69	91	103	105.643	0	59	105		69	105.643	58	2.83333	0.0833333
70	88	89	108.476	0	5	91		70	108.476	57	2.83333	0
71	4	74	111.476	0	0	105		71	111.476	56	3	0.166667
72	69	73	114.476	0	0	97		72	114.476	55	3	0
73	7	68	117.476	0	0	104		73	117.476	54	3	0
74	45	52	120.476	0	0	75		74	120.476	53	3	0
75	11	45	123.476	20	74	101		75	123.476	52	3	0
76	2	67	126.526	56	0	108		76	126.526	51	3.05	0.05
77	31	40	129.676	67	0	100		77	129.676	50	3.15	0.1
78	22	117	132.843	26	0	86		78	132.843	49	3.16667	0.0166667
79	44	102	136.01	32	0	90		79	136.01	48	3.16667	0
80	15	25	139.176	65	0	111		80	139.176	47	3.16667	0
81	76	93	142.51	47	0	98		81	142.51	46	3.33333	0.166667
82	28	54	145.843	0	48	93		82	145.843	45	3.33333	0
83	30	98	149.343	29	15	102		83	149.343	44	3.5	0.166667
84	35	84	152.843	31	60	107		84	152.843	43	3.5	0
85	37	63	156.426	41	55	113		85	156.426	42	3.58333	0.0833333
86	22	38	160.26	78	34	118		86	160.26	41	3.83333	0.25
87	9	71	164.26	0	0	104		87	164.26	40	4	0.166667
88	6	53	168.26	0	0	96		88	168.26	39	4	0
89	12	56	172.367	40	14	92		89	172.367	38	4.10714	0.107143
90	44	108	176.533	79	57	95		90	176.533	37	4.16667	0.0595238
91	42	88	180.9	35	70	113		91	180.9	36	4.36667	0.2
92	12	17	185.329	89	51	102		92	185.329	35	4.42857	0.0619048
93	28	32	189.995	82	49	110		93	189.995	34	4.66667	0.238095
94	10	99	194.745	63	17	107		94	194.745	33	4.75	0.0833333
95	44	81	199.626	90	0	99		95	199.626	32	4.88095	0.130952
96	6	80	204.876	88	58	106		96	204.876	31	5.25	0.369048
97	33	69	210.126	64	72	116		97	210.126	30	5.25	0
98	20	76	215.393	16	81	110		98	215.393	29	5.26667	0.0166667
99	44	82	221.054	95	0	112		99	221.054	28	5.66071	0.394048
100	18	31	226.779	62	77	114		100	226.779	27	5.725	0.0642857
101	11	39	232.54	75	42	111		101	232.54	26	5.7619	0.0369048
102	12	30	238.329	92	83	120		102	238.329	25	5.7881	0.0261905
103	5	77	244.329	66	61	117		103	244.329	24	6	0.211905
104	7	9	250.329	73	87	106		104	250.329	23	6	0
105	4	91	256.395	71	69	121		105	256.395	22	6.06667	0.0666667
106	6	7	263.02	96	104	116		106	263.02	21	6.625	0.558333
107	10	35	269.87	94	84	117		107	269.87	20	6.85	0.225
108	2	3	276.765	76	54	109		108	276.765	19	6.89444	0.0444444
109	1	2	283.775	50	108	115		109	283.775	18	7.0101	0.115657
110	20	28	290.875	98	93	119		110	290.875	17	7.1	0.089899
111	11	15	298.433	101	80	114		111	298.433	16	7.55861	0.458608
112	8	44	306.308	68	99	122		112	306.308	15	7.875	0.316392
113	37	42	314.192	85	91	118		113	314.192	14	7.88333	0.00833333
114	11	18	322.294	111	100	120		114	322.294	13	8.10211	0.218773
115	1	36	331.206	109	52	119		115	331.206	12	8.91212	0.810015
116	6	33	341.581	106	97	122		116	341.581	11	10.375	1.46288
117	5	10	352.981	103	107	123		117	352.981	10	11.4	1.025
118	22	37	365.398	86	113	121		118	365.398	9	12.4167	1.01667
119	1	20	379.391	115	110	126		119	379.391	8	13.9933	1.57667
120	11	12	394.106	114	102	123		120	394.106	7	14.7154	0.722056
121	4	22	410.141	105	118	124		121	410.141	6	16.0348	1.31939
122	6	8	427.808	116	112	125		122	427.808	5	17.6667	1.63188						Possible Clusters
123	5	11	447.861	117	120	124		123	447.861	4	20.0537	2.38699						According to:	Coefficients	Elbow Rule	Dendrogram
124	4	5	478.675	121	123	125		124	478.675	3	30.8139	10.7603						1	yes	yes	>25
125	4	6	510.589	124	122	126		125	510.589	2	31.914	1.10009						2	yes	yes	15 to 25
126	1	4	567.386	119	125	0		126	567.386	1	56.7964	24.8824						3	yes	maybe	14 to 15
																		4	yes	yes	9 to 14
																		5	yes	yes	8 to 9
																		6	yes	maybe	x
																		7	yes	yes	7 to 8
																		8	yes	maybe	x
																		9	yes	yes	6 to 7
																		10	yes	maybe	x
																		11	yes	maybe	5 to 6
																		12	yes	yes	4 to 5
Distance	25	15	14	0	8	7	6	5	3	2	1	0						13	yes	maybe	x
# of clusters	2	3	4	5	7	9	11	12				127						14	yes	maybe	x
																		15	yes	maybe	x

## Sheet: K-means validation
Cluster solution	2	4	5	7	9	12
Number of iterationsa	5	7	6	7	5	8
Theoretical Ø Cluster Sizeb	63.5	31.75	25.4	18.1429	14.1111	10.5833
Small Clusters’ Sizec	39	9;23;31	8;13;20;20	4;5;8;14;17	2;2;7;8;10;13	1;2;4;4;4;6;6;9
Number of clusters supported by dendrogram	Yes	Yes	Yes	Yes	Yes	Yes
Number of clusters supported by elbow rule	Yes	Yes	Yes	Yes	Yes	Yes
Number of characteristics with Sig. ≥ 0.001d	20	11	9	4	4	5
Characteristic	Sig.
Goals_and_planning	0.0107321	3.72966e-13	6.19561e-15	4.29992e-11	4.29992e-11	2.52656e-07
Feedback_and_monitoring	2.04712e-05	1.11677e-15	4.75981e-14	1.00112e-12	1.00112e-12	2.51901e-11
Social_support	0.306565	0.00715587	0.00653327	0.0095432	0.0095432	0.00105899
Shaping_knowledge	9.97338e-16	5.40111e-09	1.51144e-08	2.93183e-05	2.93183e-05	5.99648e-05
Natural_consequences	0.000285114	0.00112326	7.97265e-06	0.00511514	0.00511514	0.104385
Comparison_of_behavior	0.504674	0.000702785	6.4597e-05	0.0012118	0.0012118	5.78797e-08
Associations	0.511215	0.00703798	0.0724737	0.143539	0.143539	6.33225e-15
Repetition_and_substitution	0.0134198	0.0299462	0.0199489	2.65057e-05	2.65057e-05	0.00764022
Comparison_of_outcomes	0.014576	0.268443	0.294457	3.49625e-06	3.49625e-06	0.138528
Reward_and_threat	0.0101759	4.47088e-13	5.56664e-12	1.14726e-09	1.14726e-09	3.95842e-09
Regulation	0.900631	0.0474492	0.0353319	0.000871227	0.000871227	6.8193e-11
Antecedents	0.541726	0.0394408	0.00158863	0.000157259	0.000157259	4.81424e-07
Identity	1.78131e-08	1.17835e-07	7.8374e-09	5.33198e-06	5.33198e-06	0.000220595
Scheduled_consequences	0.00225032	4.46849e-14	5.1402e-18	3.30437e-11	3.30437e-11	1.05894e-08
Self_belief	8.6109e-11	3.54568e-10	5.25467e-11	1.72641e-09	1.72641e-09	1.77245e-05
Covert_learning	0.133633	0.0035542	0.00385303	0.000200073	0.000200073	0.00045435
Fun_Enjoyment	3.13763e-05	1.5807e-09	8.37355e-09	9.72944e-10	9.72944e-10	3.12089e-10
Escapism	0.318572	3.41573e-05	1.63594e-06	4.18167e-09	4.18167e-09	2.66746e-22
Challenge	0.000689154	1.44659e-09	6.19664e-08	2.50188e-08	2.50188e-08	3.84157e-15
Immersion	0.0139094	5.14712e-14	4.21976e-19	1.74698e-19	1.74698e-19	6.47502e-12
Curiosity	0.271388	0.00286254	1.05033e-11	1.58701e-13	1.58701e-13	7.36926e-06
Discovery	0.0847083	3.1966e-19	1.97202e-18	3.31235e-21	3.31235e-21	6.65657e-18
Self_expression	0.0936226	0.000139312	0.00873943	4.4921e-05	4.4921e-05	1.72647e-05
Knowledge_expansion_Self_development	1.27963e-11	4.22558e-11	1.03996e-09	3.44664e-11	3.44664e-11	1.36528e-11
Freedom_Autonomy	0.0895006	0.0276269	0.0303302	1.44964e-06	1.44964e-06	0.00189131
Companionship_Relatedness	0.321132	2.65447e-07	2.15182e-06	1.13627e-08	1.13627e-08	6.25073e-08
Approval	0.0454948	1.46506e-07	2.45887e-06	2.63592e-06	2.63592e-06	3.46648e-07
Meaning	0.816253	0.00307491	0.000133164	7.93415e-05	7.93415e-05	2.02942e-05

## Sheet: 2-Cluster
Name	Cluster	Goals and planning	Feedback and monitoring	Social support	Shaping knowledge	Natural consequences	Comparison of behavior	Associations	Repetition and substitution	Comparison of outcomes	Reward and threat	Regulation	Antecedents	Identity	Scheduled consequences	Self-belief	Covert learning	Fun/Enjoyment	Escapism	Challenge	Immersion	Curiosity	Discovery	Self-expression	Knowledge expansion/Self-development	Freedom/Autonomy	Companionship/Relatedness	Approval	Meaning
Willpower and procrastination	1	0	0	0	1	0	0	1	1	0	0	1	1	1	0	0	1	0	1	0	1	0	0	1	1	1	0	0	0
Fabulous - Gewohnheitstracker	1	1	1	1	1	0	0	1	1	0	0	0	0	0	0	1	0	1	1	1	1	0	1	0	1	1	0	1	0
Routinery: morning routine	1	1	0	0	0	1	0	1	1	0	1	0	0	0	0	0	0	0	0	1	1	0	0	0	1	1	1	1	0
Success Coach - Goal Tracker	1	1	1	0	1	1	0	1	1	0	0	0	0	1	0	0	0	0	0	1	0	0	0	0	1	1	0	1	0
My AI Coach - Rocky	1	1	1	0	1	1	1	1	0	0	0	0	0	1	0	0	0	0	0	1	0	0	1	1	1	1	1	1	0
ProcrastinationPal	1	1	1	0	1	0	0	1	0	0	0	0	1	0	0	0	0	0	0	0	0	0	0	1	1	0	1	1	0
Sticky Goals: Digital Planner	1	1	1	0	1	0	0	1	1	0	0	0	0	1	0	0	0	0	0	1	0	0	1	0	0	1	0	0	0
AI Ziel Planer & Todo - Pivot	1	1	1	0	1	0	0	0	0	0	0	0	0	0	0	0	0	0	0	0	0	0	0	0	1	0	0	1	0
Decomposer AI Task Manager	1	1	1	0	1	0	0	1	0	0	0	0	1	0	0	0	0	1	0	1	0	0	0	1	1	1	0	0	0
Omni Steps	1	0	1	0	1	0	0	1	0	0	1	0	1	0	0	0	0	1	0	1	0	0	0	0	1	1	0	0	0
Luminexa App	1	1	1	0	1	0	0	1	0	0	0	0	0	0	0	1	0	0	0	1	0	0	0	1	1	1	0	1	0
stoic. Tägliches tagebuch	1	1	1	0	0	0	0	1	0	0	0	0	0	1	0	1	0	1	0	1	0	0	0	1	1	1	0	1	1
Summit: AI Life Coach	1	1	0	1	1	0	0	1	0	0	1	0	0	1	0	1	0	1	0	1	1	1	1	1	1	1	1	1	0
Focusi: Study timer	1	1	1	0	1	0	0	0	0	0	0	0	0	0	0	0	0	0	0	0	0	0	0	0	1	0	0	0	0
Micro Habits: Self-Improvement	1	1	1	1	0	1	0	1	1	0	1	0	0	0	0	1	0	0	0	1	0	0	0	1	1	1	1	0	0
Habio - Simple Habit Tracker	1	1	1	0	1	1	1	1	1	0	1	0	1	0	0	1	0	1	0	1	0	0	1	1	1	0	0	1	0
Greatness: Daily Habit Tracker	1	1	0	0	1	0	0	1	1	0	0	0	1	0	0	1	0	0	1	0	1	0	0	1	1	0	0	0	0
Dreamfora: AI Goal Setting	1	1	1	0	1	0	1	1	0	0	1	0	0	0	0	1	0	0	0	0	0	1	0	1	1	1	1	0	1
Routine & Habit - Proddy	1	1	1	0	1	1	0	1	0	1	0	0	0	0	0	1	0	0	0	1	0	0	0	0	1	1	0	1	0
Intellect: Create A Better You	1	1	0	0	1	1	0	1	0	0	1	0	0	0	0	1	0	0	0	1	1	0	0	1	1	1	0	1	0
Digital Detox: Focus & Live	1	1	0	0	0	0	0	0	0	1	1	0	1	0	1	1	0	0	0	1	0	0	0	0	1	1	0	0	0
Remente: Gesundheit, Lifestyle	1	1	0	0	1	1	0	0	0	0	0	0	0	0	0	1	0	0	1	0	0	0	1	0	1	1	0	0	1
Dote Timer - Zeitmanagement	1	1	1	1	0	0	1	0	0	0	1	0	1	0	0	1	0	0	0	0	0	0	0	1	1	1	1	0	1
Motivate: Daily Motivation	1	0	0	0	1	0	0	0	0	0	0	0	0	0	0	1	0	0	0	0	1	0	1	0	0	0	0	0	0
Ambiance by Fabulous	1	0	0	0	0	0	0	0	0	0	0	0	1	0	0	0	0	0	1	0	1	0	0	0	0	0	0	0	0
neurolist: AI List Maker	1	1	1	0	1	0	0	1	0	0	0	0	1	0	0	0	0	1	0	0	0	0	0	0	1	1	0	0	0
Mindset: Daily Motivation	1	0	0	0	1	0	1	0	0	1	0	0	0	1	0	1	0	0	0	0	1	0	0	0	1	0	0	1	0
AppBlock - Apps blockieren	1	1	1	0	1	1	0	1	0	0	0	0	0	0	0	0	0	0	0	1	0	0	0	0	0	0	0	0	0
Tide - Sleep & Meditation	1	0	0	0	1	0	0	0	0	0	0	1	1	1	0	1	0	0	1	0	1	0	0	0	1	0	0	0	0
Good App, Self Improvement App	1	1	1	0	1	1	0	1	1	0	0	0	1	0	0	1	0	0	0	1	1	0	0	0	1	1	0	1	0
Improve my Life: Aufgaben	1	1	1	0	1	0	0	1	0	0	0	0	0	1	0	0	0	0	0	1	0	0	0	0	0	1	0	0	1
Affirmationen Spiegel	1	0	0	0	0	0	0	1	0	0	0	0	0	1	0	1	0	0	0	0	1	0	0	0	1	0	0	0	0
Voice - Mental Health Guide	1	1	0	0	1	0	0	1	0	1	1	0	0	1	0	1	0	0	1	1	1	0	0	1	1	0	0	1	0
MindTales - Self Care, Therapy	1	1	1	1	1	0	0	1	0	0	0	0	0	0	0	1	0	0	0	0	1	0	0	0	1	0	1	1	0
Studie Ambiente: Fokus	1	0	0	0	0	0	0	0	0	0	0	0	1	0	0	0	0	0	0	0	1	0	0	0	0	0	0	0	0
Ping: AI Task Manager	1	1	1	0	1	0	0	1	0	0	0	0	0	0	0	0	0	0	0	0	0	0	0	1	1	1	1	0	0
Justly: Habits, Goals, Journal	1	1	1	0	1	0	1	1	1	0	0	0	0	1	0	1	0	0	0	1	0	0	0	0	1	1	0	0	0
Rkiez: Pomo & Schedule & Habit	1	1	1	0	0	1	0	1	0	0	0	0	1	0	0	1	0	0	0	1	0	0	0	0	1	1	0	0	0
Goal Setting Tracker Planner	1	1	1	0	1	1	0	0	0	0	0	0	1	1	0	1	0	0	0	1	0	0	0	0	1	1	0	0	0
Focus To-Do	2	1	1	0	0	0	1	1	1	0	1	0	1	0	1	0	0	1	0	1	1	0	0	0	0	0	0	0	0
Focus Dog: Produktivität Timer	2	1	1	0	0	0	1	1	0	0	1	0	1	0	1	0	0	1	0	1	0	0	1	0	1	1	1	1	1
Productivity Challenge Timer	2	1	1	0	0	0	0	1	0	0	1	0	1	0	1	1	0	0	0	1	0	0	1	0	0	0	0	1	0
stickK: Goals & Accountability	2	1	1	1	0	0	1	1	0	0	1	0	0	0	1	0	0	0	0	1	0	0	0	1	1	1	1	1	1
Flipd: focus & study timer	2	1	1	1	0	0	0	1	0	0	0	0	1	0	0	0	0	1	0	1	1	0	0	1	1	1	1	1	0
Todoist: To-do-Liste & Planer	2	1	1	0	0	0	0	1	0	0	0	0	0	0	0	0	0	1	0	1	0	0	0	0	1	1	0	1	0
Habit Tracker & Day Planner	2	1	1	0	0	0	0	1	0	0	1	0	0	0	0	0	0	0	0	1	0	0	0	0	1	1	0	0	0
Empire - Productivity Manager	2	1	1	0	0	0	0	1	0	0	1	0	1	0	1	1	0	1	0	1	0	0	1	0	0	1	0	1	0
Noverdue - Todo Timer List	2	1	1	0	0	0	0	0	0	0	1	0	0	0	0	0	0	0	0	1	0	0	0	0	1	0	0	0	0
Cleverest: Fokus Digital Detox	2	1	1	0	0	0	0	1	0	0	0	0	1	0	1	0	0	1	0	0	0	0	0	0	0	1	0	1	0
Resultivity - Daily Motivation	2	1	1	0	1	0	1	1	0	0	1	0	1	0	1	0	0	1	0	1	0	0	1	0	1	0	0	1	0
Haptive - Habit Tracker & Goal	2	1	1	0	0	0	0	1	0	0	0	0	0	0	0	0	0	0	0	1	0	0	0	1	0	1	0	0	0
Task-Shuffler	2	1	0	0	0	0	0	1	0	0	0	0	0	0	0	0	0	1	0	0	0	1	0	0	0	1	0	0	0
braintingle: Habit Network	2	1	1	1	0	0	1	0	1	0	1	0	0	0	1	0	0	0	0	1	0	0	0	0	0	0	1	1	1
Habits Garden: Gamify Life	2	1	1	0	0	0	1	1	0	0	1	0	0	0	0	0	0	1	0	1	0	0	1	0	1	1	1	0	0
AvocaDO - Zeit & Fokus-Keeper	2	1	1	0	0	0	0	1	0	0	1	0	1	0	1	0	0	1	0	1	0	0	1	0	0	0	0	1	1
Badger Bug	2	1	0	0	0	0	0	1	0	0	1	0	0	0	0	0	0	1	0	0	0	0	0	0	0	1	0	1	0
Filos Bildschirmzeit-Kontrolle	2	1	1	0	0	0	0	0	0	0	0	0	1	0	0	0	0	1	0	1	0	0	0	0	0	1	0	1	0
Chivvy: AI Habit, Goal Tracker	2	1	1	1	0	1	0	1	0	0	1	0	1	0	0	0	0	1	0	1	0	0	0	0	0	1	0	1	0
Focus Timer & Rewards	2	1	1	0	1	0	0	0	0	0	0	1	1	0	0	0	0	1	0	0	0	0	0	0	0	1	0	1	0
dailyblock	2	1	1	0	0	0	0	1	0	0	0	0	1	0	0	0	0	1	0	1	0	0	0	0	0	1	0	1	0
Focus Quest: Study buddy	2	1	1	0	0	0	0	1	0	0	1	1	1	0	0	0	0	1	1	1	1	1	1	1	1	1	0	1	1
TickTick: To-Do Liste, Kalender	2	1	1	0	1	0	0	1	0	0	1	0	0	0	0	0	0	1	0	1	0	0	0	0	0	0	0	0	0
Gewohnheitstracker - HabitUp	2	1	1	0	0	0	0	1	0	0	0	0	0	0	0	0	0	1	0	1	0	0	0	0	0	0	0	1	0
Habit Daemon	2	1	1	0	0	0	0	1	0	0	1	0	0	0	1	0	0	1	1	1	1	1	1	1	0	0	0	1	0
Eden - Gewohnheiten & Routine	2	1	1	0	1	0	0	1	0	0	1	1	0	0	1	0	0	1	1	1	0	0	1	0	1	0	0	1	0
Way of Life: Gewohnheiten	2	1	1	0	0	0	0	1	0	0	0	0	0	0	0	0	0	0	0	1	0	0	0	1	0	0	0	0	0
Habit Tracker - Tagesplaner	2	1	1	1	0	0	1	1	0	0	0	0	0	0	0	0	0	0	0	1	0	0	0	0	0	0	1	0	0
Flora - Green Focus	2	1	1	1	0	1	0	1	0	0	1	0	1	0	1	0	0	1	0	1	1	0	1	0	0	1	1	1	1
Pomodoro - Fokustimer und Töne	2	1	1	0	0	0	0	0	0	0	0	1	1	0	0	0	0	0	0	0	0	0	0	0	0	0	0	0	0
Coo - smartest to-do lists	2	1	1	0	0	0	0	0	0	0	0	0	0	0	0	0	0	1	1	1	0	1	0	0	0	0	0	1	0
Well Planned - Plan & Achieve	2	1	1	0	0	0	0	1	0	0	1	0	1	0	0	0	0	1	1	1	0	0	1	0	0	0	0	1	0
TagesPlaner - To Do Tappsk	2	0	0	0	0	0	0	0	0	0	0	0	0	0	0	0	0	0	0	0	0	0	0	0	0	0	0	1	0
Hike - Meaningful time tracker	2	1	1	0	0	0	0	0	0	0	0	0	0	0	0	0	0	1	0	0	0	0	0	0	1	1	0	0	1
Six Things: The Ivy Lee Method	2	1	1	0	0	0	0	1	0	0	0	0	0	0	0	0	0	1	0	1	0	0	0	0	0	1	0	0	0
OneList - Achieve Your Goals	2	1	0	0	1	0	0	1	0	0	1	0	0	0	0	0	0	1	0	1	0	0	0	0	1	0	0	1	0
Tomorrow I Will	2	1	1	0	0	0	1	1	0	0	1	0	0	0	0	0	0	1	0	1	0	0	0	1	0	0	1	1	0
Tasks - productivity elevated	2	1	1	0	0	0	0	0	0	0	0	0	1	0	1	0	0	0	0	1	0	0	0	0	0	1	0	1	0
Downtime - your bucket list	2	1	0	0	0	1	0	0	0	0	1	0	0	0	0	0	0	0	0	0	0	0	0	0	0	0	0	1	0
HAPDAY: KI-Lebenscoach	2	1	1	1	1	0	0	1	0	0	1	0	0	1	0	0	0	1	1	1	0	0	1	1	1	0	0	1	0
Focus Hero: Achieve your goals	2	1	1	0	0	0	0	1	0	0	1	0	1	0	0	0	0	1	0	1	1	0	1	1	0	1	0	1	0
Zario: Screen Time control	2	1	1	0	1	0	1	1	1	0	1	0	1	0	1	0	0	1	0	1	1	0	0	0	1	1	0	1	0
Habit: My Productivity Tracker	2	1	1	0	0	0	0	1	0	0	1	0	0	0	0	0	0	0	0	1	0	0	0	0	0	1	0	1	0
Grit Reminders & Task List	2	1	1	0	0	0	0	1	0	0	0	0	0	0	0	0	0	0	0	0	0	0	0	0	1	0	0	1	0
TaskyCal: Daily Agenda & Lists	2	1	1	0	0	0	0	1	0	0	1	0	0	0	0	0	0	1	0	1	0	0	0	0	0	0	0	1	0
BePresent: Screen Time Tracker	2	1	1	1	0	0	0	1	0	0	0	0	1	0	1	0	0	1	0	1	1	0	1	0	0	0	1	1	0
Mars Craft - Fokus Timer Uhr	2	1	1	0	0	0	0	1	0	0	0	0	1	0	1	0	0	1	1	1	1	1	1	0	0	0	1	1	0
Jomo - Screen Time Blocker	2	1	1	1	0	0	0	1	0	0	0	0	1	0	0	0	0	1	1	1	0	0	0	1	1	0	0	0	0
ANKO: Screen time control	2	1	1	0	0	0	0	1	0	0	0	0	1	0	0	0	0	0	0	0	0	0	0	0	0	1	0	0	0
Studybreak time tracker	2	1	1	0	0	0	0	1	0	0	0	0	0	0	0	0	0	0	0	1	0	0	0	0	0	0	0	0	0
Habit tracker + Daily routine	2	1	1	0	0	0	1	1	0	0	0	0	0	0	0	0	0	0	0	1	0	0	0	0	0	0	1	0	0
Habit Tracker: Day planner	2	1	1	0	0	0	0	1	0	0	0	0	0	0	0	0	0	0	0	1	0	0	0	1	0	0	0	0	0
Forest - Bleib fokussiert	2	1	1	1	0	0	0	0	0	0	1	0	1	0	1	0	0	1	0	1	0	0	1	1	1	0	1	1	1
21 Days Challenge	2	1	1	1	1	0	0	0	0	0	1	0	0	0	0	1	0	1	0	1	0	0	1	0	0	0	1	1	0
Habit Tracker	2	1	1	0	0	0	0	1	0	0	0	0	0	0	0	0	0	0	0	1	0	0	0	0	1	1	0	0	0
Avocation - Habit Tracker	2	1	1	0	1	0	0	1	1	0	1	0	0	0	0	0	0	1	0	0	0	0	0	0	0	1	0	0	0
Roubit: Bequeme Tagesroutine	2	1	1	0	1	0	1	0	0	0	1	1	0	0	0	1	0	1	1	1	0	1	1	1	0	0	1	1	0
Productive - Gewohnheiten	2	1	1	0	0	0	0	1	1	0	0	0	0	0	0	0	0	1	0	1	0	0	0	0	1	1	1	1	0
Habitica: Gamify your Tasks	2	1	1	1	0	0	1	1	0	0	1	0	0	0	0	0	0	1	0	1	1	1	1	1	0	1	1	0	0
Milki - Pomodoro Study Timer	2	0	1	0	0	0	1	0	0	0	1	0	1	0	1	0	0	1	0	1	0	0	1	0	1	0	0	1	0
Focus Plant: Konzentration App	2	1	1	1	0	0	0	0	0	0	1	0	1	0	0	0	0	1	0	1	1	0	1	0	0	0	1	1	0
haatch. - Goal & Habit Tracker	2	1	0	1	0	0	0	1	0	0	0	0	0	0	0	1	0	0	0	1	0	0	0	0	0	1	1	1	0
Tusk: Flexibler Task-Manager	2	1	1	0	0	0	0	1	0	0	0	0	0	0	0	0	0	0	0	1	0	0	0	0	0	1	0	1	0
Doro: Pomodoro Fokus-Timer	2	1	1	0	0	0	0	0	0	0	1	0	1	0	0	0	0	0	0	0	0	0	1	0	0	1	0	0	0
My Habits	2	1	1	0	0	0	0	1	0	0	0	0	0	0	1	0	0	0	0	1	0	0	0	0	0	0	0	0	0
WaterDo: ToDo Liste & Aufgaben	2	1	1	0	0	0	0	1	1	0	1	0	0	0	0	0	0	1	0	1	1	1	1	0	0	1	1	1	1
QualityTime - Telefonsucht	2	1	1	0	0	0	0	0	0	0	0	0	1	0	0	0	0	0	0	1	0	0	0	0	0	0	0	0	0
Study Bunny: Focus Timer	2	0	1	0	0	0	0	1	0	0	1	0	1	0	0	1	0	1	0	1	1	1	1	1	0	1	1	1	0
Ascent: offtime & appblock	2	1	1	0	0	1	0	1	0	0	0	0	1	0	0	0	0	0	0	0	0	0	0	1	0	0	0	0	0
YPT - Yeolpumta	2	1	1	0	0	0	1	1	0	0	0	0	1	0	0	0	0	0	0	1	0	0	0	0	0	1	1	0	0
FLIP - Fokus-Timer zum Lernen	2	1	1	0	0	0	1	1	0	0	0	0	1	0	0	0	0	0	0	1	0	0	0	1	0	0	1	1	0
ActionDash: Bildschirmzeit	2	0	1	0	0	0	0	0	0	0	0	0	0	0	0	0	0	0	0	1	0	0	0	0	0	0	0	0	0
YourHour - Screen Time Control	2	1	1	0	0	0	0	1	0	0	0	0	1	0	0	1	0	0	0	1	0	0	0	1	0	0	1	1	0
Ziele und Gewohnheiten	2	1	1	0	0	0	0	0	1	1	0	0	0	0	0	1	0	0	0	1	0	0	0	0	0	1	0	1	0
Habit Hunter: Gewohnheit	2	1	1	1	0	0	1	1	1	0	1	0	0	0	1	0	0	1	1	1	1	1	1	1	0	1	1	1	0
Unpluq: Control Your Time	2	1	1	0	0	1	0	1	0	0	0	0	0	0	0	0	0	0	0	1	0	0	0	0	0	0	0	0	0
Timey - Focus Timer	2	0	1	1	0	0	0	1	0	0	1	0	1	0	1	0	0	1	0	1	1	0	1	0	0	0	1	1	1
Ultiself - Habit Tracker	2	1	1	0	0	1	0	1	0	0	1	0	0	0	0	0	0	0	0	1	0	0	0	0	0	0	0	0	0
Striving: Konzentration App	2	1	1	0	0	0	0	1	0	0	1	0	1	0	0	0	0	1	0	1	0	0	0	0	0	0	0	0	0
To-Do Adventure: Task Tracker	2	1	1	0	0	0	0	1	0	0	1	0	0	0	0	0	0	1	0	1	1	0	1	0	1	1	1	0	0
YourStep Pomodoro & Tareas	2	1	1	1	1	0	0	1	0	0	0	0	1	0	0	0	0	0	0	1	0	0	0	0	0	1	1	0	0
Tain - Ziele und Gewohnheiten	2	1	1	0	0	0	0	1	0	0	0	0	0	0	0	0	0	0	0	1	0	0	0	0	0	1	0	1	0
Daycrush:24hr Burnout Planer	2	1	1	0	0	0	0	1	0	0	0	0	0	0	0	0	0	0	0	1	0	0	0	1	0	1	0	0	0
Legmon - Motivation & Aufstieg	2	1	1	1	0	0	1	1	0	0	0	0	0	0	0	0	0	0	0	1	0	0	0	0	0	1	0	0	0
Zario: Zeitlimit & Fokus-App	2	1	1	0	0	0	0	1	0	0	1	0	1	0	0	0	0	0	0	1	0	0	0	0	0	0	0	0	0
Pomocat - Cute Pomodoro Timer	2	1	1	0	0	0	0	1	0	0	0	0	1	0	0	0	0	1	0	0	0	0	1	0	0	0	0	0	0
Focus Tree	2	1	1	0	0	0	1	0	0	0	1	0	1	0	1	0	0	1	0	1	0	0	1	1	1	0	1	1	0
Goalify: Goal & Habit Tracker	2	1	1	0	0	0	0	1	0	0	0	0	0	0	0	0	0	0	0	1	0	0	0	0	0	1	0	1	0
Sig	-	0.0107321	2.04712e-05	0.306565	9.97338e-16	0.000285114	0.504674	0.511215	0.0134198	0.014576	0.0101759	0.900631	0.541726	1.78131e-08	0.00225032	8.6109e-11	0.133633	3.13763e-05	0.318572	0.000689154	0.0139094	0.271388	0.0847083	0.0936226	1.27963e-11	0.0895006	0.321132	0.0454948	0.816253

## Sheet: 4-Cluster
Name	Cluster	Goals and planning	Feedback and monitoring	Social support	Shaping knowledge	Natural consequences	Comparison of behavior	Associations	Repetition and substitution	Comparison of outcomes	Reward and threat	Regulation	Antecedents	Identity	Scheduled consequences	Self-belief	Covert learning	Fun/Enjoyment	Escapism	Challenge	Immersion	Curiosity	Discovery	Self-expression	Knowledge expansion/Self-development	Freedom/Autonomy	Companionship/Relatedness	Approval	Meaning
Todoist: To-do-Liste & Planer	1	1	1	0	0	0	0	1	0	0	0	0	0	0	0	0	0	1	0	1	0	0	0	0	1	1	0	1	0
Habit Tracker & Day Planner	1	1	1	0	0	0	0	1	0	0	1	0	0	0	0	0	0	0	0	1	0	0	0	0	1	1	0	0	0
Noverdue - Todo Timer List	1	1	1	0	0	0	0	0	0	0	1	0	0	0	0	0	0	0	0	1	0	0	0	0	1	0	0	0	0
Cleverest: Fokus Digital Detox	1	1	1	0	0	0	0	1	0	0	0	0	1	0	1	0	0	1	0	0	0	0	0	0	0	1	0	1	0
Haptive - Habit Tracker & Goal	1	1	1	0	0	0	0	1	0	0	0	0	0	0	0	0	0	0	0	1	0	0	0	1	0	1	0	0	0
Task-Shuffler	1	1	0	0	0	0	0	1	0	0	0	0	0	0	0	0	0	1	0	0	0	1	0	0	0	1	0	0	0
Badger Bug	1	1	0	0	0	0	0	1	0	0	1	0	0	0	0	0	0	1	0	0	0	0	0	0	0	1	0	1	0
Filos Bildschirmzeit-Kontrolle	1	1	1	0	0	0	0	0	0	0	0	0	1	0	0	0	0	1	0	1	0	0	0	0	0	1	0	1	0
Chivvy: AI Habit, Goal Tracker	1	1	1	1	0	1	0	1	0	0	1	0	1	0	0	0	0	1	0	1	0	0	0	0	0	1	0	1	0
Focus Timer & Rewards	1	1	1	0	1	0	0	0	0	0	0	1	1	0	0	0	0	1	0	0	0	0	0	0	0	1	0	1	0
dailyblock	1	1	1	0	0	0	0	1	0	0	0	0	1	0	0	0	0	1	0	1	0	0	0	0	0	1	0	1	0
Sticky Goals: Digital Planner	1	1	1	0	1	0	0	1	1	0	0	0	0	1	0	0	0	0	0	1	0	0	1	0	0	1	0	0	0
TickTick: To-Do Liste, Kalender	1	1	1	0	1	0	0	1	0	0	1	0	0	0	0	0	0	1	0	1	0	0	0	0	0	0	0	0	0
Gewohnheitstracker - HabitUp	1	1	1	0	0	0	0	1	0	0	0	0	0	0	0	0	0	1	0	1	0	0	0	0	0	0	0	1	0
Way of Life: Gewohnheiten	1	1	1	0	0	0	0	1	0	0	0	0	0	0	0	0	0	0	0	1	0	0	0	1	0	0	0	0	0
Habit Tracker - Tagesplaner	1	1	1	1	0	0	1	1	0	0	0	0	0	0	0	0	0	0	0	1	0	0	0	0	0	0	1	0	0
Pomodoro - Fokustimer und Töne	1	1	1	0	0	0	0	0	0	0	0	1	1	0	0	0	0	0	0	0	0	0	0	0	0	0	0	0	0
AI Ziel Planer & Todo - Pivot	1	1	1	0	1	0	0	0	0	0	0	0	0	0	0	0	0	0	0	0	0	0	0	0	1	0	0	1	0
Decomposer AI Task Manager	1	1	1	0	1	0	0	1	0	0	0	0	1	0	0	0	0	1	0	1	0	0	0	1	1	1	0	0	0
Coo - smartest to-do lists	1	1	1	0	0	0	0	0	0	0	0	0	0	0	0	0	0	1	1	1	0	1	0	0	0	0	0	1	0
TagesPlaner - To Do Tappsk	1	0	0	0	0	0	0	0	0	0	0	0	0	0	0	0	0	0	0	0	0	0	0	0	0	0	0	1	0
Omni Steps	1	0	1	0	1	0	0	1	0	0	1	0	1	0	0	0	0	1	0	1	0	0	0	0	1	1	0	0	0
Hike - Meaningful time tracker	1	1	1	0	0	0	0	0	0	0	0	0	0	0	0	0	0	1	0	0	0	0	0	0	1	1	0	0	1
Six Things: The Ivy Lee Method	1	1	1	0	0	0	0	1	0	0	0	0	0	0	0	0	0	1	0	1	0	0	0	0	0	1	0	0	0
Tasks - productivity elevated	1	1	1	0	0	0	0	0	0	0	0	0	1	0	1	0	0	0	0	1	0	0	0	0	0	1	0	1	0
Downtime - your bucket list	1	1	0	0	0	1	0	0	0	0	1	0	0	0	0	0	0	0	0	0	0	0	0	0	0	0	0	1	0
Habit: My Productivity Tracker	1	1	1	0	0	0	0	1	0	0	1	0	0	0	0	0	0	0	0	1	0	0	0	0	0	1	0	1	0
Focusi: Study timer	1	1	1	0	1	0	0	0	0	0	0	0	0	0	0	0	0	0	0	0	0	0	0	0	1	0	0	0	0
Grit Reminders & Task List	1	1	1	0	0	0	0	1	0	0	0	0	0	0	0	0	0	0	0	0	0	0	0	0	1	0	0	1	0
TaskyCal: Daily Agenda & Lists	1	1	1	0	0	0	0	1	0	0	1	0	0	0	0	0	0	1	0	1	0	0	0	0	0	0	0	1	0
Jomo - Screen Time Blocker	1	1	1	1	0	0	0	1	0	0	0	0	1	0	0	0	0	1	1	1	0	0	0	1	1	0	0	0	0
ANKO: Screen time control	1	1	1	0	0	0	0	1	0	0	0	0	1	0	0	0	0	0	0	0	0	0	0	0	0	1	0	0	0
Studybreak time tracker	1	1	1	0	0	0	0	1	0	0	0	0	0	0	0	0	0	0	0	1	0	0	0	0	0	0	0	0	0
Habit tracker + Daily routine	1	1	1	0	0	0	1	1	0	0	0	0	0	0	0	0	0	0	0	1	0	0	0	0	0	0	1	0	0
Habit Tracker: Day planner	1	1	1	0	0	0	0	1	0	0	0	0	0	0	0	0	0	0	0	1	0	0	0	1	0	0	0	0	0
Habit Tracker	1	1	1	0	0	0	0	1	0	0	0	0	0	0	0	0	0	0	0	1	0	0	0	0	1	1	0	0	0
Avocation - Habit Tracker	1	1	1	0	1	0	0	1	1	0	1	0	0	0	0	0	0	1	0	0	0	0	0	0	0	1	0	0	0
Productive - Gewohnheiten	1	1	1	0	0	0	0	1	1	0	0	0	0	0	0	0	0	1	0	1	0	0	0	0	1	1	1	1	0
Digital Detox: Focus & Live	1	1	0	0	0	0	0	0	0	1	1	0	1	0	1	1	0	0	0	1	0	0	0	0	1	1	0	0	0
haatch. - Goal & Habit Tracker	1	1	0	1	0	0	0	1	0	0	0	0	0	0	0	1	0	0	0	1	0	0	0	0	0	1	1	1	0
Tusk: Flexibler Task-Manager	1	1	1	0	0	0	0	1	0	0	0	0	0	0	0	0	0	0	0	1	0	0	0	0	0	1	0	1	0
Doro: Pomodoro Fokus-Timer	1	1	1	0	0	0	0	0	0	0	1	0	1	0	0	0	0	0	0	0	0	0	1	0	0	1	0	0	0
neurolist: AI List Maker	1	1	1	0	1	0	0	1	0	0	0	0	1	0	0	0	0	1	0	0	0	0	0	0	1	1	0	0	0
My Habits	1	1	1	0	0	0	0	1	0	0	0	0	0	0	1	0	0	0	0	1	0	0	0	0	0	0	0	0	0
QualityTime - Telefonsucht	1	1	1	0	0	0	0	0	0	0	0	0	1	0	0	0	0	0	0	1	0	0	0	0	0	0	0	0	0
Ascent: offtime & appblock	1	1	1	0	0	1	0	1	0	0	0	0	1	0	0	0	0	0	0	0	0	0	0	1	0	0	0	0	0
YPT - Yeolpumta	1	1	1	0	0	0	1	1	0	0	0	0	1	0	0	0	0	0	0	1	0	0	0	0	0	1	1	0	0
AppBlock - Apps blockieren	1	1	1	0	1	1	0	1	0	0	0	0	0	0	0	0	0	0	0	1	0	0	0	0	0	0	0	0	0
FLIP - Fokus-Timer zum Lernen	1	1	1	0	0	0	1	1	0	0	0	0	1	0	0	0	0	0	0	1	0	0	0	1	0	0	1	1	0
ActionDash: Bildschirmzeit	1	0	1	0	0	0	0	0	0	0	0	0	0	0	0	0	0	0	0	1	0	0	0	0	0	0	0	0	0
YourHour - Screen Time Control	1	1	1	0	0	0	0	1	0	0	0	0	1	0	0	1	0	0	0	1	0	0	0	1	0	0	1	1	0
Ziele und Gewohnheiten	1	1	1	0	0	0	0	0	1	1	0	0	0	0	0	1	0	0	0	1	0	0	0	0	0	1	0	1	0
Unpluq: Control Your Time	1	1	1	0	0	1	0	1	0	0	0	0	0	0	0	0	0	0	0	1	0	0	0	0	0	0	0	0	0
Ultiself - Habit Tracker	1	1	1	0	0	1	0	1	0	0	1	0	0	0	0	0	0	0	0	1	0	0	0	0	0	0	0	0	0
Striving: Konzentration App	1	1	1	0	0	0	0	1	0	0	1	0	1	0	0	0	0	1	0	1	0	0	0	0	0	0	0	0	0
YourStep Pomodoro & Tareas	1	1	1	1	1	0	0	1	0	0	0	0	1	0	0	0	0	0	0	1	0	0	0	0	0	1	1	0	0
Tain - Ziele und Gewohnheiten	1	1	1	0	0	0	0	1	0	0	0	0	0	0	0	0	0	0	0	1	0	0	0	0	0	1	0	1	0
Improve my Life: Aufgaben	1	1	1	0	1	0	0	1	0	0	0	0	0	1	0	0	0	0	0	1	0	0	0	0	0	1	0	0	1
Daycrush:24hr Burnout Planer	1	1	1	0	0	0	0	1	0	0	0	0	0	0	0	0	0	0	0	1	0	0	0	1	0	1	0	0	0
Legmon - Motivation & Aufstieg	1	1	1	1	0	0	1	1	0	0	0	0	0	0	0	0	0	0	0	1	0	0	0	0	0	1	0	0	0
Zario: Zeitlimit & Fokus-App	1	1	1	0	0	0	0	1	0	0	1	0	1	0	0	0	0	0	0	1	0	0	0	0	0	0	0	0	0
Rkiez: Pomo & Schedule & Habit	1	1	1	0	0	1	0	1	0	0	0	0	1	0	0	1	0	0	0	1	0	0	0	0	1	1	0	0	0
Pomocat - Cute Pomodoro Timer	1	1	1	0	0	0	0	1	0	0	0	0	1	0	0	0	0	1	0	0	0	0	1	0	0	0	0	0	0
Goalify: Goal & Habit Tracker	1	1	1	0	0	0	0	1	0	0	0	0	0	0	0	0	0	0	0	1	0	0	0	0	0	1	0	1	0
Focus To-Do	2	1	1	0	0	0	1	1	1	0	1	0	1	0	1	0	0	1	0	1	1	0	0	0	0	0	0	0	0
Focus Dog: Produktivität Timer	2	1	1	0	0	0	1	1	0	0	1	0	1	0	1	0	0	1	0	1	0	0	1	0	1	1	1	1	1
Productivity Challenge Timer	2	1	1	0	0	0	0	1	0	0	1	0	1	0	1	1	0	0	0	1	0	0	1	0	0	0	0	1	0
stickK: Goals & Accountability	2	1	1	1	0	0	1	1	0	0	1	0	0	0	1	0	0	0	0	1	0	0	0	1	1	1	1	1	1
Empire - Productivity Manager	2	1	1	0	0	0	0	1	0	0	1	0	1	0	1	1	0	1	0	1	0	0	1	0	0	1	0	1	0
Resultivity - Daily Motivation	2	1	1	0	1	0	1	1	0	0	1	0	1	0	1	0	0	1	0	1	0	0	1	0	1	0	0	1	0
braintingle: Habit Network	2	1	1	1	0	0	1	0	1	0	1	0	0	0	1	0	0	0	0	1	0	0	0	0	0	0	1	1	1
Habits Garden: Gamify Life	2	1	1	0	0	0	1	1	0	0	1	0	0	0	0	0	0	1	0	1	0	0	1	0	1	1	1	0	0
AvocaDO - Zeit & Fokus-Keeper	2	1	1	0	0	0	0	1	0	0	1	0	1	0	1	0	0	1	0	1	0	0	1	0	0	0	0	1	1
Focus Quest: Study buddy	2	1	1	0	0	0	0	1	0	0	1	1	1	0	0	0	0	1	1	1	1	1	1	1	1	1	0	1	1
Habit Daemon	2	1	1	0	0	0	0	1	0	0	1	0	0	0	1	0	0	1	1	1	1	1	1	1	0	0	0	1	0
Eden - Gewohnheiten & Routine	2	1	1	0	1	0	0	1	0	0	1	1	0	0	1	0	0	1	1	1	0	0	1	0	1	0	0	1	0
Flora - Green Focus	2	1	1	1	0	1	0	1	0	0	1	0	1	0	1	0	0	1	0	1	1	0	1	0	0	1	1	1	1
Well Planned - Plan & Achieve	2	1	1	0	0	0	0	1	0	0	1	0	1	0	0	0	0	1	1	1	0	0	1	0	0	0	0	1	0
Tomorrow I Will	2	1	1	0	0	0	1	1	0	0	1	0	0	0	0	0	0	1	0	1	0	0	0	1	0	0	1	1	0
Focus Hero: Achieve your goals	2	1	1	0	0	0	0	1	0	0	1	0	1	0	0	0	0	1	0	1	1	0	1	1	0	1	0	1	0
Zario: Screen Time control	2	1	1	0	1	0	1	1	1	0	1	0	1	0	1	0	0	1	0	1	1	0	0	0	1	1	0	1	0
BePresent: Screen Time Tracker	2	1	1	1	0	0	0	1	0	0	0	0	1	0	1	0	0	1	0	1	1	0	1	0	0	0	1	1	0
Mars Craft - Fokus Timer Uhr	2	1	1	0	0	0	0	1	0	0	0	0	1	0	1	0	0	1	1	1	1	1	1	0	0	0	1	1	0
Forest - Bleib fokussiert	2	1	1	1	0	0	0	0	0	0	1	0	1	0	1	0	0	1	0	1	0	0	1	1	1	0	1	1	1
21 Days Challenge	2	1	1	1	1	0	0	0	0	0	1	0	0	0	0	1	0	1	0	1	0	0	1	0	0	0	1	1	0
Roubit: Bequeme Tagesroutine	2	1	1	0	1	0	1	0	0	0	1	1	0	0	0	1	0	1	1	1	0	1	1	1	0	0	1	1	0
Habitica: Gamify your Tasks	2	1	1	1	0	0	1	1	0	0	1	0	0	0	0	0	0	1	0	1	1	1	1	1	0	1	1	0	0
Milki - Pomodoro Study Timer	2	0	1	0	0	0	1	0	0	0	1	0	1	0	1	0	0	1	0	1	0	0	1	0	1	0	0	1	0
Focus Plant: Konzentration App	2	1	1	1	0	0	0	0	0	0	1	0	1	0	0	0	0	1	0	1	1	0	1	0	0	0	1	1	0
WaterDo: ToDo Liste & Aufgaben	2	1	1	0	0	0	0	1	1	0	1	0	0	0	0	0	0	1	0	1	1	1	1	0	0	1	1	1	1
Study Bunny: Focus Timer	2	0	1	0	0	0	0	1	0	0	1	0	1	0	0	1	0	1	0	1	1	1	1	1	0	1	1	1	0
Habit Hunter: Gewohnheit	2	1	1	1	0	0	1	1	1	0	1	0	0	0	1	0	0	1	1	1	1	1	1	1	0	1	1	1	0
Timey - Focus Timer	2	0	1	1	0	0	0	1	0	0	1	0	1	0	1	0	0	1	0	1	1	0	1	0	0	0	1	1	1
To-Do Adventure: Task Tracker	2	1	1	0	0	0	0	1	0	0	1	0	0	0	0	0	0	1	0	1	1	0	1	0	1	1	1	0	0
Focus Tree	2	1	1	0	0	0	1	0	0	0	1	0	1	0	1	0	0	1	0	1	0	0	1	1	1	0	1	1	0
Fabulous - Gewohnheitstracker	3	1	1	1	1	0	0	1	1	0	0	0	0	0	0	1	0	1	1	1	1	0	1	0	1	1	0	1	0
Routinery: morning routine	3	1	0	0	0	1	0	1	1	0	1	0	0	0	0	0	0	0	0	1	1	0	0	0	1	1	1	1	0
Success Coach - Goal Tracker	3	1	1	0	1	1	0	1	1	0	0	0	0	1	0	0	0	0	0	1	0	0	0	0	1	1	0	1	0
My AI Coach - Rocky	3	1	1	0	1	1	1	1	0	0	0	0	0	1	0	0	0	0	0	1	0	0	1	1	1	1	1	1	0
Flipd: focus & study timer	3	1	1	1	0	0	0	1	0	0	0	0	1	0	0	0	0	1	0	1	1	0	0	1	1	1	1	1	0
ProcrastinationPal	3	1	1	0	1	0	0	1	0	0	0	0	1	0	0	0	0	0	0	0	0	0	0	1	1	0	1	1	0
Luminexa App	3	1	1	0	1	0	0	1	0	0	0	0	0	0	0	1	0	0	0	1	0	0	0	1	1	1	0	1	0
OneList - Achieve Your Goals	3	1	0	0	1	0	0	1	0	0	1	0	0	0	0	0	0	1	0	1	0	0	0	0	1	0	0	1	0
HAPDAY: KI-Lebenscoach	3	1	1	1	1	0	0	1	0	0	1	0	0	1	0	0	0	1	1	1	0	0	1	1	1	0	0	1	0
stoic. Tägliches tagebuch	3	1	1	0	0	0	0	1	0	0	0	0	0	1	0	1	0	1	0	1	0	0	0	1	1	1	0	1	1
Summit: AI Life Coach	3	1	0	1	1	0	0	1	0	0	1	0	0	1	0	1	0	1	0	1	1	1	1	1	1	1	1	1	0
Micro Habits: Self-Improvement	3	1	1	1	0	1	0	1	1	0	1	0	0	0	0	1	0	0	0	1	0	0	0	1	1	1	1	0	0
Habio - Simple Habit Tracker	3	1	1	0	1	1	1	1	1	0	1	0	1	0	0	1	0	1	0	1	0	0	1	1	1	0	0	1	0
Dreamfora: AI Goal Setting	3	1	1	0	1	0	1	1	0	0	1	0	0	0	0	1	0	0	0	0	0	1	0	1	1	1	1	0	1
Routine & Habit - Proddy	3	1	1	0	1	1	0	1	0	1	0	0	0	0	0	1	0	0	0	1	0	0	0	0	1	1	0	1	0
Intellect: Create A Better You	3	1	0	0	1	1	0	1	0	0	1	0	0	0	0	1	0	0	0	1	1	0	0	1	1	1	0	1	0
Dote Timer - Zeitmanagement	3	1	1	1	0	0	1	0	0	0	1	0	1	0	0	1	0	0	0	0	0	0	0	1	1	1	1	0	1
Good App, Self Improvement App	3	1	1	0	1	1	0	1	1	0	0	0	1	0	0	1	0	0	0	1	1	0	0	0	1	1	0	1	0
Voice - Mental Health Guide	3	1	0	0	1	0	0	1	0	1	1	0	0	1	0	1	0	0	1	1	1	0	0	1	1	0	0	1	0
MindTales - Self Care, Therapy	3	1	1	1	1	0	0	1	0	0	0	0	0	0	0	1	0	0	0	0	1	0	0	0	1	0	1	1	0
Ping: AI Task Manager	3	1	1	0	1	0	0	1	0	0	0	0	0	0	0	0	0	0	0	0	0	0	0	1	1	1	1	0	0
Justly: Habits, Goals, Journal	3	1	1	0	1	0	1	1	1	0	0	0	0	1	0	1	0	0	0	1	0	0	0	0	1	1	0	0	0
Goal Setting Tracker Planner	3	1	1	0	1	1	0	0	0	0	0	0	1	1	0	1	0	0	0	1	0	0	0	0	1	1	0	0	0
Willpower and procrastination	4	0	0	0	1	0	0	1	1	0	0	1	1	1	0	0	1	0	1	0	1	0	0	1	1	1	0	0	0
Greatness: Daily Habit Tracker	4	1	0	0	1	0	0	1	1	0	0	0	1	0	0	1	0	0	1	0	1	0	0	1	1	0	0	0	0
Remente: Gesundheit, Lifestyle	4	1	0	0	1	1	0	0	0	0	0	0	0	0	0	1	0	0	1	0	0	0	1	0	1	1	0	0	1
Motivate: Daily Motivation	4	0	0	0	1	0	0	0	0	0	0	0	0	0	0	1	0	0	0	0	1	0	1	0	0	0	0	0	0
Ambiance by Fabulous	4	0	0	0	0	0	0	0	0	0	0	0	1	0	0	0	0	0	1	0	1	0	0	0	0	0	0	0	0
Mindset: Daily Motivation	4	0	0	0	1	0	1	0	0	1	0	0	0	1	0	1	0	0	0	0	1	0	0	0	1	0	0	1	0
Tide - Sleep & Meditation	4	0	0	0	1	0	0	0	0	0	0	1	1	1	0	1	0	0	1	0	1	0	0	0	1	0	0	0	0
Affirmationen Spiegel	4	0	0	0	0	0	0	1	0	0	0	0	0	1	0	1	0	0	0	0	1	0	0	0	1	0	0	0	0
Studie Ambiente: Fokus	4	0	0	0	0	0	0	0	0	0	0	0	1	0	0	0	0	0	0	0	1	0	0	0	0	0	0	0	0
Sig	-	3.72966e-13	1.11677e-15	0.00715587	5.40111e-09	0.00112326	0.000702785	0.00703798	0.0299462	0.268443	4.47088e-13	0.0474492	0.0394408	1.17835e-07	4.46849e-14	3.54568e-10	0.0035542	1.5807e-09	3.41573e-05	1.44659e-09	5.14712e-14	0.00286254	3.1966e-19	0.000139312	4.22558e-11	0.0276269	2.65447e-07	1.46506e-07	0.00307491

## Sheet: 5-Cluster
Name	Rating	Cluster	Goals and planning	Feedback and monitoring	Social support	Shaping knowledge	Natural consequences	Comparison of behavior	Associations	Repetition and substitution	Comparison of outcomes	Reward and threat	Regulation	Antecedents	Identity	Scheduled consequences	Self-belief	Covert learning	Fun/Enjoyment	Escapism	Challenge	Immersion	Curiosity	Discovery	Self-expression	Knowledge expansion/Self-development	Freedom/Autonomy	Companionship/Relatedness	Approval	Meaning
Todoist: To-do-Liste & Planer	4.7	1	1	1	0	0	0	0	1	0	0	0	0	0	0	0	0	0	1	0	1	0	0	0	0	1	1	0	1	0
Habit Tracker & Day Planner	--	1	1	1	0	0	0	0	1	0	0	1	0	0	0	0	0	0	0	0	1	0	0	0	0	1	1	0	0	0
Noverdue - Todo Timer List	5	1	1	1	0	0	0	0	0	0	0	1	0	0	0	0	0	0	0	0	1	0	0	0	0	1	0	0	0	0
Cleverest: Fokus Digital Detox	4.1	1	1	1	0	0	0	0	1	0	0	0	0	1	0	1	0	0	1	0	0	0	0	0	0	0	1	0	1	0
Haptive - Habit Tracker & Goal	4.9	1	1	1	0	0	0	0	1	0	0	0	0	0	0	0	0	0	0	0	1	0	0	0	1	0	1	0	0	0
Task-Shuffler	4.5	1	1	0	0	0	0	0	1	0	0	0	0	0	0	0	0	0	1	0	0	0	1	0	0	0	1	0	0	0
ProcrastinationPal	--	1	1	1	0	1	0	0	1	0	0	0	0	1	0	0	0	0	0	0	0	0	0	0	1	1	0	1	1	0
Badger Bug	--	1	1	0	0	0	0	0	1	0	0	1	0	0	0	0	0	0	1	0	0	0	0	0	0	0	1	0	1	0
Filos Bildschirmzeit-Kontrolle	--	1	1	1	0	0	0	0	0	0	0	0	0	1	0	0	0	0	1	0	1	0	0	0	0	0	1	0	1	0
Chivvy: AI Habit, Goal Tracker	--	1	1	1	1	0	1	0	1	0	0	1	0	1	0	0	0	0	1	0	1	0	0	0	0	0	1	0	1	0
Focus Timer & Rewards	--	1	1	1	0	1	0	0	0	0	0	0	1	1	0	0	0	0	1	0	0	0	0	0	0	0	1	0	1	0
dailyblock	--	1	1	1	0	0	0	0	1	0	0	0	0	1	0	0	0	0	1	0	1	0	0	0	0	0	1	0	1	0
Sticky Goals: Digital Planner	5	1	1	1	0	1	0	0	1	1	0	0	0	0	1	0	0	0	0	0	1	0	0	1	0	0	1	0	0	0
TickTick: To-Do Liste, Kalender	4.8	1	1	1	0	1	0	0	1	0	0	1	0	0	0	0	0	0	1	0	1	0	0	0	0	0	0	0	0	0
Gewohnheitstracker - HabitUp	5	1	1	1	0	0	0	0	1	0	0	0	0	0	0	0	0	0	1	0	1	0	0	0	0	0	0	0	1	0
Way of Life: Gewohnheiten	4.7	1	1	1	0	0	0	0	1	0	0	0	0	0	0	0	0	0	0	0	1	0	0	0	1	0	0	0	0	0
Habit Tracker - Tagesplaner	4.7	1	1	1	1	0	0	1	1	0	0	0	0	0	0	0	0	0	0	0	1	0	0	0	0	0	0	1	0	0
Pomodoro - Fokustimer und Töne	4.6	1	1	1	0	0	0	0	0	0	0	0	1	1	0	0	0	0	0	0	0	0	0	0	0	0	0	0	0	0
AI Ziel Planer & Todo - Pivot	5	1	1	1	0	1	0	0	0	0	0	0	0	0	0	0	0	0	0	0	0	0	0	0	0	1	0	0	1	0
Decomposer AI Task Manager	5	1	1	1	0	1	0	0	1	0	0	0	0	1	0	0	0	0	1	0	1	0	0	0	1	1	1	0	0	0
Coo - smartest to-do lists	5	1	1	1	0	0	0	0	0	0	0	0	0	0	0	0	0	0	1	1	1	0	1	0	0	0	0	0	1	0
TagesPlaner - To Do Tappsk	4.6	1	0	0	0	0	0	0	0	0	0	0	0	0	0	0	0	0	0	0	0	0	0	0	0	0	0	0	1	0
Omni Steps	--	1	0	1	0	1	0	0	1	0	0	1	0	1	0	0	0	0	1	0	1	0	0	0	0	1	1	0	0	0
Hike - Meaningful time tracker	--	1	1	1	0	0	0	0	0	0	0	0	0	0	0	0	0	0	1	0	0	0	0	0	0	1	1	0	0	1
Six Things: The Ivy Lee Method	--	1	1	1	0	0	0	0	1	0	0	0	0	0	0	0	0	0	1	0	1	0	0	0	0	0	1	0	0	0
Tasks - productivity elevated	--	1	1	1	0	0	0	0	0	0	0	0	0	1	0	1	0	0	0	0	1	0	0	0	0	0	1	0	1	0
Downtime - your bucket list	--	1	1	0	0	0	1	0	0	0	0	1	0	0	0	0	0	0	0	0	0	0	0	0	0	0	0	0	1	0
Habit: My Productivity Tracker	3.2	1	1	1	0	0	0	0	1	0	0	1	0	0	0	0	0	0	0	0	1	0	0	0	0	0	1	0	1	0
Focusi: Study timer	4.4	1	1	1	0	1	0	0	0	0	0	0	0	0	0	0	0	0	0	0	0	0	0	0	0	1	0	0	0	0
Grit Reminders & Task List	4.4	1	1	1	0	0	0	0	1	0	0	0	0	0	0	0	0	0	0	0	0	0	0	0	0	1	0	0	1	0
TaskyCal: Daily Agenda & Lists	4.3	1	1	1	0	0	0	0	1	0	0	1	0	0	0	0	0	0	1	0	1	0	0	0	0	0	0	0	1	0
Jomo - Screen Time Blocker	4.3	1	1	1	1	0	0	0	1	0	0	0	0	1	0	0	0	0	1	1	1	0	0	0	1	1	0	0	0	0
ANKO: Screen time control	4.5	1	1	1	0	0	0	0	1	0	0	0	0	1	0	0	0	0	0	0	0	0	0	0	0	0	1	0	0	0
Studybreak time tracker	4.4	1	1	1	0	0	0	0	1	0	0	0	0	0	0	0	0	0	0	0	1	0	0	0	0	0	0	0	0	0
Habit tracker + Daily routine	4.6	1	1	1	0	0	0	1	1	0	0	0	0	0	0	0	0	0	0	0	1	0	0	0	0	0	0	1	0	0
Habit Tracker: Day planner	4.5	1	1	1	0	0	0	0	1	0	0	0	0	0	0	0	0	0	0	0	1	0	0	0	1	0	0	0	0	0
Habit Tracker	4.3	1	1	1	0	0	0	0	1	0	0	0	0	0	0	0	0	0	0	0	1	0	0	0	0	1	1	0	0	0
Avocation - Habit Tracker	4.1	1	1	1	0	1	0	0	1	1	0	1	0	0	0	0	0	0	1	0	0	0	0	0	0	0	1	0	0	0
Productive - Gewohnheiten	3.9	1	1	1	0	0	0	0	1	1	0	0	0	0	0	0	0	0	1	0	1	0	0	0	0	1	1	1	1	0
Digital Detox: Focus & Live	4.7	1	1	0	0	0	0	0	0	0	1	1	0	1	0	1	1	0	0	0	1	0	0	0	0	1	1	0	0	0
haatch. - Goal & Habit Tracker	4.2	1	1	0	1	0	0	0	1	0	0	0	0	0	0	0	1	0	0	0	1	0	0	0	0	0	1	1	1	0
Tusk: Flexibler Task-Manager	4.5	1	1	1	0	0	0	0	1	0	0	0	0	0	0	0	0	0	0	0	1	0	0	0	0	0	1	0	1	0
Doro: Pomodoro Fokus-Timer	3.7	1	1	1	0	0	0	0	0	0	0	1	0	1	0	0	0	0	0	0	0	0	0	1	0	0	1	0	0	0
neurolist: AI List Maker	5	1	1	1	0	1	0	0	1	0	0	0	0	1	0	0	0	0	1	0	0	0	0	0	0	1	1	0	0	0
My Habits	4.2	1	1	1	0	0	0	0	1	0	0	0	0	0	0	1	0	0	0	0	1	0	0	0	0	0	0	0	0	0
QualityTime - Telefonsucht	2.7	1	1	1	0	0	0	0	0	0	0	0	0	1	0	0	0	0	0	0	1	0	0	0	0	0	0	0	0	0
Ascent: offtime & appblock	3.6	1	1	1	0	0	1	0	1	0	0	0	0	1	0	0	0	0	0	0	0	0	0	0	1	0	0	0	0	0
YPT - Yeolpumta	4.6	1	1	1	0	0	0	1	1	0	0	0	0	1	0	0	0	0	0	0	1	0	0	0	0	0	1	1	0	0
AppBlock - Apps blockieren	4.4	1	1	1	0	1	1	0	1	0	0	0	0	0	0	0	0	0	0	0	1	0	0	0	0	0	0	0	0	0
FLIP - Fokus-Timer zum Lernen	4.4	1	1	1	0	0	0	1	1	0	0	0	0	1	0	0	0	0	0	0	1	0	0	0	1	0	0	1	1	0
ActionDash: Bildschirmzeit	4.4	1	0	1	0	0	0	0	0	0	0	0	0	0	0	0	0	0	0	0	1	0	0	0	0	0	0	0	0	0
YourHour - Screen Time Control	4.2	1	1	1	0	0	0	0	1	0	0	0	0	1	0	0	1	0	0	0	1	0	0	0	1	0	0	1	1	0
Ziele und Gewohnheiten	4.2	1	1	1	0	0	0	0	0	1	1	0	0	0	0	0	1	0	0	0	1	0	0	0	0	0	1	0	1	0
Unpluq: Control Your Time	4.1	1	1	1	0	0	1	0	1	0	0	0	0	0	0	0	0	0	0	0	1	0	0	0	0	0	0	0	0	0
Ultiself - Habit Tracker	3.3	1	1	1	0	0	1	0	1	0	0	1	0	0	0	0	0	0	0	0	1	0	0	0	0	0	0	0	0	0
Striving: Konzentration App	3.7	1	1	1	0	0	0	0	1	0	0	1	0	1	0	0	0	0	1	0	1	0	0	0	0	0	0	0	0	0
YourStep Pomodoro & Tareas	4.6	1	1	1	1	1	0	0	1	0	0	0	0	1	0	0	0	0	0	0	1	0	0	0	0	0	1	1	0	0
Tain - Ziele und Gewohnheiten	4.5	1	1	1	0	0	0	0	1	0	0	0	0	0	0	0	0	0	0	0	1	0	0	0	0	0	1	0	1	0
Improve my Life: Aufgaben	2.4	1	1	1	0	1	0	0	1	0	0	0	0	0	1	0	0	0	0	0	1	0	0	0	0	0	1	0	0	1
Daycrush:24hr Burnout Planer	3.9	1	1	1	0	0	0	0	1	0	0	0	0	0	0	0	0	0	0	0	1	0	0	0	1	0	1	0	0	0
Legmon - Motivation & Aufstieg	4.7	1	1	1	1	0	0	1	1	0	0	0	0	0	0	0	0	0	0	0	1	0	0	0	0	0	1	0	0	0
Zario: Zeitlimit & Fokus-App	3.9	1	1	1	0	0	0	0	1	0	0	1	0	1	0	0	0	0	0	0	1	0	0	0	0	0	0	0	0	0
Ping: AI Task Manager	--	1	1	1	0	1	0	0	1	0	0	0	0	0	0	0	0	0	0	0	0	0	0	0	1	1	1	1	0	0
Rkiez: Pomo & Schedule & Habit	4.8	1	1	1	0	0	1	0	1	0	0	0	0	1	0	0	1	0	0	0	1	0	0	0	0	1	1	0	0	0
Pomocat - Cute Pomodoro Timer	4.7	1	1	1	0	0	0	0	1	0	0	0	0	1	0	0	0	0	1	0	0	0	0	1	0	0	0	0	0	0
Goalify: Goal & Habit Tracker	4.3	1	1	1	0	0	0	0	1	0	0	0	0	0	0	0	0	0	0	0	1	0	0	0	0	0	1	0	1	0
Fabulous - Gewohnheitstracker	4.5	2	1	1	1	1	0	0	1	1	0	0	0	0	0	0	1	0	1	1	1	1	0	1	0	1	1	0	1	0
Routinery: morning routine	4.5	2	1	0	0	0	1	0	1	1	0	1	0	0	0	0	0	0	0	0	1	1	0	0	0	1	1	1	1	0
Success Coach - Goal Tracker	4.5	2	1	1	0	1	1	0	1	1	0	0	0	0	1	0	0	0	0	0	1	0	0	0	0	1	1	0	1	0
My AI Coach - Rocky	3.6	2	1	1	0	1	1	1	1	0	0	0	0	0	1	0	0	0	0	0	1	0	0	1	1	1	1	1	1	0
Luminexa App	--	2	1	1	0	1	0	0	1	0	0	0	0	0	0	0	1	0	0	0	1	0	0	0	1	1	1	0	1	0
OneList - Achieve Your Goals	--	2	1	0	0	1	0	0	1	0	0	1	0	0	0	0	0	0	1	0	1	0	0	0	0	1	0	0	1	0
HAPDAY: KI-Lebenscoach	4.6	2	1	1	1	1	0	0	1	0	0	1	0	0	1	0	0	0	1	1	1	0	0	1	1	1	0	0	1	0
stoic. Tägliches tagebuch	4.8	2	1	1	0	0	0	0	1	0	0	0	0	0	1	0	1	0	1	0	1	0	0	0	1	1	1	0	1	1
Summit: AI Life Coach	--	2	1	0	1	1	0	0	1	0	0	1	0	0	1	0	1	0	1	0	1	1	1	1	1	1	1	1	1	0
Micro Habits: Self-Improvement	4.1	2	1	1	1	0	1	0	1	1	0	1	0	0	0	0	1	0	0	0	1	0	0	0	1	1	1	1	0	0
Habio - Simple Habit Tracker	3.3	2	1	1	0	1	1	1	1	1	0	1	0	1	0	0	1	0	1	0	1	0	0	1	1	1	0	0	1	0
Dreamfora: AI Goal Setting	4.7	2	1	1	0	1	0	1	1	0	0	1	0	0	0	0	1	0	0	0	0	0	1	0	1	1	1	1	0	1
Routine & Habit - Proddy	4.4	2	1	1	0	1	1	0	1	0	1	0	0	0	0	0	1	0	0	0	1	0	0	0	0	1	1	0	1	0
Intellect: Create A Better You	4.7	2	1	0	0	1	1	0	1	0	0	1	0	0	0	0	1	0	0	0	1	1	0	0	1	1	1	0	1	0
Remente: Gesundheit, Lifestyle	4.1	2	1	0	0	1	1	0	0	0	0	0	0	0	0	0	1	0	0	1	0	0	0	1	0	1	1	0	0	1
Good App, Self Improvement App	4.8	2	1	1	0	1	1	0	1	1	0	0	0	1	0	0	1	0	0	0	1	1	0	0	0	1	1	0	1	0
Voice - Mental Health Guide	4.6	2	1	0	0	1	0	0	1	0	1	1	0	0	1	0	1	0	0	1	1	1	0	0	1	1	0	0	1	0
MindTales - Self Care, Therapy	3.9	2	1	1	1	1	0	0	1	0	0	0	0	0	0	0	1	0	0	0	0	1	0	0	0	1	0	1	1	0
Justly: Habits, Goals, Journal	--	2	1	1	0	1	0	1	1	1	0	0	0	0	1	0	1	0	0	0	1	0	0	0	0	1	1	0	0	0
Goal Setting Tracker Planner	3.7	2	1	1	0	1	1	0	0	0	0	0	0	1	1	0	1	0	0	0	1	0	0	0	0	1	1	0	0	0
Focus Quest: Study buddy	4.6	3	1	1	0	0	0	0	1	0	0	1	1	1	0	0	0	0	1	1	1	1	1	1	1	1	1	0	1	1
Habit Daemon	--	3	1	1	0	0	0	0	1	0	0	1	0	0	0	1	0	0	1	1	1	1	1	1	1	0	0	0	1	0
Well Planned - Plan & Achieve	--	3	1	1	0	0	0	0	1	0	0	1	0	1	0	0	0	0	1	1	1	0	0	1	0	0	0	0	1	0
Focus Hero: Achieve your goals	--	3	1	1	0	0	0	0	1	0	0	1	0	1	0	0	0	0	1	0	1	1	0	1	1	0	1	0	1	0
Mars Craft - Fokus Timer Uhr	4.4	3	1	1	0	0	0	0	1	0	0	0	0	1	0	1	0	0	1	1	1	1	1	1	0	0	0	1	1	0
21 Days Challenge	4.7	3	1	1	1	1	0	0	0	0	0	1	0	0	0	0	1	0	1	0	1	0	0	1	0	0	0	1	1	0
Roubit: Bequeme Tagesroutine	4.2	3	1	1	0	1	0	1	0	0	0	1	1	0	0	0	1	0	1	1	1	0	1	1	1	0	0	1	1	0
Habitica: Gamify your Tasks	4.8	3	1	1	1	0	0	1	1	0	0	1	0	0	0	0	0	0	1	0	1	1	1	1	1	0	1	1	0	0
Focus Plant: Konzentration App	4.5	3	1	1	1	0	0	0	0	0	0	1	0	1	0	0	0	0	1	0	1	1	0	1	0	0	0	1	1	0
WaterDo: ToDo Liste & Aufgaben	4.6	3	1	1	0	0	0	0	1	1	0	1	0	0	0	0	0	0	1	0	1	1	1	1	0	0	1	1	1	1
Study Bunny: Focus Timer	4.7	3	0	1	0	0	0	0	1	0	0	1	0	1	0	0	1	0	1	0	1	1	1	1	1	0	1	1	1	0
Habit Hunter: Gewohnheit	4.2	3	1	1	1	0	0	1	1	1	0	1	0	0	0	1	0	0	1	1	1	1	1	1	1	0	1	1	1	0
To-Do Adventure: Task Tracker	3.7	3	1	1	0	0	0	0	1	0	0	1	0	0	0	0	0	0	1	0	1	1	0	1	0	1	1	1	0	0
Willpower and procrastination	--	4	0	0	0	1	0	0	1	1	0	0	1	1	1	0	0	1	0	1	0	1	0	0	1	1	1	0	0	0
Greatness: Daily Habit Tracker	3.7	4	1	0	0	1	0	0	1	1	0	0	0	1	0	0	1	0	0	1	0	1	0	0	1	1	0	0	0	0
Motivate: Daily Motivation	--	4	0	0	0	1	0	0	0	0	0	0	0	0	0	0	1	0	0	0	0	1	0	1	0	0	0	0	0	0
Ambiance by Fabulous	4.5	4	0	0	0	0	0	0	0	0	0	0	0	1	0	0	0	0	0	1	0	1	0	0	0	0	0	0	0	0
Mindset: Daily Motivation	4.5	4	0	0	0	1	0	1	0	0	1	0	0	0	1	0	1	0	0	0	0	1	0	0	0	1	0	0	1	0
Tide - Sleep & Meditation	4.5	4	0	0	0	1	0	0	0	0	0	0	1	1	1	0	1	0	0	1	0	1	0	0	0	1	0	0	0	0
Affirmationen Spiegel	4.8	4	0	0	0	0	0	0	1	0	0	0	0	0	1	0	1	0	0	0	0	1	0	0	0	1	0	0	0	0
Studie Ambiente: Fokus	4.5	4	0	0	0	0	0	0	0	0	0	0	0	1	0	0	0	0	0	0	0	1	0	0	0	0	0	0	0	0
Focus To-Do	4.7	5	1	1	0	0	0	1	1	1	0	1	0	1	0	1	0	0	1	0	1	1	0	0	0	0	0	0	0	0
Focus Dog: Produktivität Timer	4.6	5	1	1	0	0	0	1	1	0	0	1	0	1	0	1	0	0	1	0	1	0	0	1	0	1	1	1	1	1
Productivity Challenge Timer	4.9	5	1	1	0	0	0	0	1	0	0	1	0	1	0	1	1	0	0	0	1	0	0	1	0	0	0	0	1	0
stickK: Goals & Accountability	--	5	1	1	1	0	0	1	1	0	0	1	0	0	0	1	0	0	0	0	1	0	0	0	1	1	1	1	1	1
Flipd: focus & study timer	4.4	5	1	1	1	0	0	0	1	0	0	0	0	1	0	0	0	0	1	0	1	1	0	0	1	1	1	1	1	0
Empire - Productivity Manager	5	5	1	1	0	0	0	0	1	0	0	1	0	1	0	1	1	0	1	0	1	0	0	1	0	0	1	0	1	0
Resultivity - Daily Motivation	5	5	1	1	0	1	0	1	1	0	0	1	0	1	0	1	0	0	1	0	1	0	0	1	0	1	0	0	1	0
braintingle: Habit Network	4	5	1	1	1	0	0	1	0	1	0	1	0	0	0	1	0	0	0	0	1	0	0	0	0	0	0	1	1	1
Habits Garden: Gamify Life	4.2	5	1	1	0	0	0	1	1	0	0	1	0	0	0	0	0	0	1	0	1	0	0	1	0	1	1	1	0	0
AvocaDO - Zeit & Fokus-Keeper	4.5	5	1	1	0	0	0	0	1	0	0	1	0	1	0	1	0	0	1	0	1	0	0	1	0	0	0	0	1	1
Eden - Gewohnheiten & Routine	4.4	5	1	1	0	1	0	0	1	0	0	1	1	0	0	1	0	0	1	1	1	0	0	1	0	1	0	0	1	0
Flora - Green Focus	4.7	5	1	1	1	0	1	0	1	0	0	1	0	1	0	1	0	0	1	0	1	1	0	1	0	0	1	1	1	1
Tomorrow I Will	--	5	1	1	0	0	0	1	1	0	0	1	0	0	0	0	0	0	1	0	1	0	0	0	1	0	0	1	1	0
Zario: Screen Time control	5	5	1	1	0	1	0	1	1	1	0	1	0	1	0	1	0	0	1	0	1	1	0	0	0	1	1	0	1	0
BePresent: Screen Time Tracker	4.4	5	1	1	1	0	0	0	1	0	0	0	0	1	0	1	0	0	1	0	1	1	0	1	0	0	0	1	1	0
Forest - Bleib fokussiert	4.8	5	1	1	1	0	0	0	0	0	0	1	0	1	0	1	0	0	1	0	1	0	0	1	1	1	0	1	1	1
Milki - Pomodoro Study Timer	4.7	5	0	1	0	0	0	1	0	0	0	1	0	1	0	1	0	0	1	0	1	0	0	1	0	1	0	0	1	0
Dote Timer - Zeitmanagement	4.4	5	1	1	1	0	0	1	0	0	0	1	0	1	0	0	1	0	0	0	0	0	0	0	1	1	1	1	0	1
Timey - Focus Timer	3.8	5	0	1	1	0	0	0	1	0	0	1	0	1	0	1	0	0	1	0	1	1	0	1	0	0	0	1	1	1
Focus Tree	4.4	5	1	1	0	0	0	1	0	0	0	1	0	1	0	1	0	0	1	0	1	0	0	1	1	1	0	1	1	0
Sig		-	6.19561e-15	4.75981e-14	0.00653327	1.51144e-08	7.97265e-06	6.4597e-05	0.0724737	0.0199489	0.294457	5.56664e-12	0.0353319	0.00158863	7.8374e-09	5.1402e-18	5.25467e-11	0.00385303	8.37355e-09	1.63594e-06	6.19664e-08	4.21976e-19	1.05033e-11	1.97202e-18	0.00873943	1.03996e-09	0.0303302	2.15182e-06	2.45887e-06	0.000133164

## Sheet: 7-Cluster
Name	Cluster	Goals and planning	Feedback and monitoring	Social support	Shaping knowledge	Natural consequences	Comparison of behavior	Associations	Repetition and substitution	Comparison of outcomes	Reward and threat	Regulation	Antecedents	Identity	Scheduled consequences	Self-belief	Covert learning	Fun/Enjoyment	Escapism	Challenge	Immersion	Curiosity	Discovery	Self-expression	Knowledge expansion/Self-development	Freedom/Autonomy	Companionship/Relatedness	Approval	Meaning
Flipd: focus & study timer	1	1	1	1	0	0	0	1	0	0	0	0	1	0	0	0	0	1	0	1	1	0	0	1	1	1	1	1	0
Focus Quest: Study buddy	1	1	1	0	0	0	0	1	0	0	1	1	1	0	0	0	0	1	1	1	1	1	1	1	1	1	0	1	1
Habit Daemon	1	1	1	0	0	0	0	1	0	0	1	0	0	0	1	0	0	1	1	1	1	1	1	1	0	0	0	1	0
Eden - Gewohnheiten & Routine	1	1	1	0	1	0	0	1	0	0	1	1	0	0	1	0	0	1	1	1	0	0	1	0	1	0	0	1	0
HAPDAY: KI-Lebenscoach	1	1	1	1	1	0	0	1	0	0	1	0	0	1	0	0	0	1	1	1	0	0	1	1	1	0	0	1	0
Summit: AI Life Coach	1	1	0	1	1	0	0	1	0	0	1	0	0	1	0	1	0	1	0	1	1	1	1	1	1	1	1	1	0
Focus Hero: Achieve your goals	1	1	1	0	0	0	0	1	0	0	1	0	1	0	0	0	0	1	0	1	1	0	1	1	0	1	0	1	0
Mars Craft - Fokus Timer Uhr	1	1	1	0	0	0	0	1	0	0	0	0	1	0	1	0	0	1	1	1	1	1	1	0	0	0	1	1	0
Roubit: Bequeme Tagesroutine	1	1	1	0	1	0	1	0	0	0	1	1	0	0	0	1	0	1	1	1	0	1	1	1	0	0	1	1	0
Habitica: Gamify your Tasks	1	1	1	1	0	0	1	1	0	0	1	0	0	0	0	0	0	1	0	1	1	1	1	1	0	1	1	0	0
WaterDo: ToDo Liste & Aufgaben	1	1	1	0	0	0	0	1	1	0	1	0	0	0	0	0	0	1	0	1	1	1	1	0	0	1	1	1	1
Study Bunny: Focus Timer	1	0	1	0	0	0	0	1	0	0	1	0	1	0	0	1	0	1	0	1	1	1	1	1	0	1	1	1	0
Habit Hunter: Gewohnheit	1	1	1	1	0	0	1	1	1	0	1	0	0	0	1	0	0	1	1	1	1	1	1	1	0	1	1	1	0
To-Do Adventure: Task Tracker	1	1	1	0	0	0	0	1	0	0	1	0	0	0	0	0	0	1	0	1	1	0	1	0	1	1	1	0	0
Focus To-Do	2	1	1	0	0	0	1	1	1	0	1	0	1	0	1	0	0	1	0	1	1	0	0	0	0	0	0	0	0
Focus Dog: Produktivität Timer	2	1	1	0	0	0	1	1	0	0	1	0	1	0	1	0	0	1	0	1	0	0	1	0	1	1	1	1	1
Productivity Challenge Timer	2	1	1	0	0	0	0	1	0	0	1	0	1	0	1	1	0	0	0	1	0	0	1	0	0	0	0	1	0
Empire - Productivity Manager	2	1	1	0	0	0	0	1	0	0	1	0	1	0	1	1	0	1	0	1	0	0	1	0	0	1	0	1	0
Resultivity - Daily Motivation	2	1	1	0	1	0	1	1	0	0	1	0	1	0	1	0	0	1	0	1	0	0	1	0	1	0	0	1	0
braintingle: Habit Network	2	1	1	1	0	0	1	0	1	0	1	0	0	0	1	0	0	0	0	1	0	0	0	0	0	0	1	1	1
AvocaDO - Zeit & Fokus-Keeper	2	1	1	0	0	0	0	1	0	0	1	0	1	0	1	0	0	1	0	1	0	0	1	0	0	0	0	1	1
Flora - Green Focus	2	1	1	1	0	1	0	1	0	0	1	0	1	0	1	0	0	1	0	1	1	0	1	0	0	1	1	1	1
Well Planned - Plan & Achieve	2	1	1	0	0	0	0	1	0	0	1	0	1	0	0	0	0	1	1	1	0	0	1	0	0	0	0	1	0
Tomorrow I Will	2	1	1	0	0	0	1	1	0	0	1	0	0	0	0	0	0	1	0	1	0	0	0	1	0	0	1	1	0
BePresent: Screen Time Tracker	2	1	1	1	0	0	0	1	0	0	0	0	1	0	1	0	0	1	0	1	1	0	1	0	0	0	1	1	0
Forest - Bleib fokussiert	2	1	1	1	0	0	0	0	0	0	1	0	1	0	1	0	0	1	0	1	0	0	1	1	1	0	1	1	1
21 Days Challenge	2	1	1	1	1	0	0	0	0	0	1	0	0	0	0	1	0	1	0	1	0	0	1	0	0	0	1	1	0
Milki - Pomodoro Study Timer	2	0	1	0	0	0	1	0	0	0	1	0	1	0	1	0	0	1	0	1	0	0	1	0	1	0	0	1	0
Focus Plant: Konzentration App	2	1	1	1	0	0	0	0	0	0	1	0	1	0	0	0	0	1	0	1	1	0	1	0	0	0	1	1	0
Timey - Focus Timer	2	0	1	1	0	0	0	1	0	0	1	0	1	0	1	0	0	1	0	1	1	0	1	0	0	0	1	1	1
Focus Tree	2	1	1	0	0	0	1	0	0	0	1	0	1	0	1	0	0	1	0	1	0	0	1	1	1	0	1	1	0
Habit Tracker & Day Planner	3	1	1	0	0	0	0	1	0	0	1	0	0	0	0	0	0	0	0	1	0	0	0	0	1	1	0	0	0
Noverdue - Todo Timer List	3	1	1	0	0	0	0	0	0	0	1	0	0	0	0	0	0	0	0	1	0	0	0	0	1	0	0	0	0
Cleverest: Fokus Digital Detox	3	1	1	0	0	0	0	1	0	0	0	0	1	0	1	0	0	1	0	0	0	0	0	0	0	1	0	1	0
Haptive - Habit Tracker & Goal	3	1	1	0	0	0	0	1	0	0	0	0	0	0	0	0	0	0	0	1	0	0	0	1	0	1	0	0	0
Task-Shuffler	3	1	0	0	0	0	0	1	0	0	0	0	0	0	0	0	0	1	0	0	0	1	0	0	0	1	0	0	0
ProcrastinationPal	3	1	1	0	1	0	0	1	0	0	0	0	1	0	0	0	0	0	0	0	0	0	0	1	1	0	1	1	0
Badger Bug	3	1	0	0	0	0	0	1	0	0	1	0	0	0	0	0	0	1	0	0	0	0	0	0	0	1	0	1	0
Filos Bildschirmzeit-Kontrolle	3	1	1	0	0	0	0	0	0	0	0	0	1	0	0	0	0	1	0	1	0	0	0	0	0	1	0	1	0
Chivvy: AI Habit, Goal Tracker	3	1	1	1	0	1	0	1	0	0	1	0	1	0	0	0	0	1	0	1	0	0	0	0	0	1	0	1	0
Focus Timer & Rewards	3	1	1	0	1	0	0	0	0	0	0	1	1	0	0	0	0	1	0	0	0	0	0	0	0	1	0	1	0
dailyblock	3	1	1	0	0	0	0	1	0	0	0	0	1	0	0	0	0	1	0	1	0	0	0	0	0	1	0	1	0
TickTick: To-Do Liste, Kalender	3	1	1	0	1	0	0	1	0	0	1	0	0	0	0	0	0	1	0	1	0	0	0	0	0	0	0	0	0
Gewohnheitstracker - HabitUp	3	1	1	0	0	0	0	1	0	0	0	0	0	0	0	0	0	1	0	1	0	0	0	0	0	0	0	1	0
Way of Life: Gewohnheiten	3	1	1	0	0	0	0	1	0	0	0	0	0	0	0	0	0	0	0	1	0	0	0	1	0	0	0	0	0
Habit Tracker - Tagesplaner	3	1	1	1	0	0	1	1	0	0	0	0	0	0	0	0	0	0	0	1	0	0	0	0	0	0	1	0	0
Pomodoro - Fokustimer und Töne	3	1	1	0	0	0	0	0	0	0	0	1	1	0	0	0	0	0	0	0	0	0	0	0	0	0	0	0	0
AI Ziel Planer & Todo - Pivot	3	1	1	0	1	0	0	0	0	0	0	0	0	0	0	0	0	0	0	0	0	0	0	0	1	0	0	1	0
Coo - smartest to-do lists	3	1	1	0	0	0	0	0	0	0	0	0	0	0	0	0	0	1	1	1	0	1	0	0	0	0	0	1	0
TagesPlaner - To Do Tappsk	3	0	0	0	0	0	0	0	0	0	0	0	0	0	0	0	0	0	0	0	0	0	0	0	0	0	0	1	0
Hike - Meaningful time tracker	3	1	1	0	0	0	0	0	0	0	0	0	0	0	0	0	0	1	0	0	0	0	0	0	1	1	0	0	1
Six Things: The Ivy Lee Method	3	1	1	0	0	0	0	1	0	0	0	0	0	0	0	0	0	1	0	1	0	0	0	0	0	1	0	0	0
Tasks - productivity elevated	3	1	1	0	0	0	0	0	0	0	0	0	1	0	1	0	0	0	0	1	0	0	0	0	0	1	0	1	0
Downtime - your bucket list	3	1	0	0	0	1	0	0	0	0	1	0	0	0	0	0	0	0	0	0	0	0	0	0	0	0	0	1	0
Habit: My Productivity Tracker	3	1	1	0	0	0	0	1	0	0	1	0	0	0	0	0	0	0	0	1	0	0	0	0	0	1	0	1	0
Focusi: Study timer	3	1	1	0	1	0	0	0	0	0	0	0	0	0	0	0	0	0	0	0	0	0	0	0	1	0	0	0	0
Grit Reminders & Task List	3	1	1	0	0	0	0	1	0	0	0	0	0	0	0	0	0	0	0	0	0	0	0	0	1	0	0	1	0
TaskyCal: Daily Agenda & Lists	3	1	1	0	0	0	0	1	0	0	1	0	0	0	0	0	0	1	0	1	0	0	0	0	0	0	0	1	0
Jomo - Screen Time Blocker	3	1	1	1	0	0	0	1	0	0	0	0	1	0	0	0	0	1	1	1	0	0	0	1	1	0	0	0	0
ANKO: Screen time control	3	1	1	0	0	0	0	1	0	0	0	0	1	0	0	0	0	0	0	0	0	0	0	0	0	1	0	0	0
Studybreak time tracker	3	1	1	0	0	0	0	1	0	0	0	0	0	0	0	0	0	0	0	1	0	0	0	0	0	0	0	0	0
Habit tracker + Daily routine	3	1	1	0	0	0	1	1	0	0	0	0	0	0	0	0	0	0	0	1	0	0	0	0	0	0	1	0	0
Habit Tracker: Day planner	3	1	1	0	0	0	0	1	0	0	0	0	0	0	0	0	0	0	0	1	0	0	0	1	0	0	0	0	0
Habit Tracker	3	1	1	0	0	0	0	1	0	0	0	0	0	0	0	0	0	0	0	1	0	0	0	0	1	1	0	0	0
Avocation - Habit Tracker	3	1	1	0	1	0	0	1	1	0	1	0	0	0	0	0	0	1	0	0	0	0	0	0	0	1	0	0	0
haatch. - Goal & Habit Tracker	3	1	0	1	0	0	0	1	0	0	0	0	0	0	0	1	0	0	0	1	0	0	0	0	0	1	1	1	0
Tusk: Flexibler Task-Manager	3	1	1	0	0	0	0	1	0	0	0	0	0	0	0	0	0	0	0	1	0	0	0	0	0	1	0	1	0
Doro: Pomodoro Fokus-Timer	3	1	1	0	0	0	0	0	0	0	1	0	1	0	0	0	0	0	0	0	0	0	1	0	0	1	0	0	0
neurolist: AI List Maker	3	1	1	0	1	0	0	1	0	0	0	0	1	0	0	0	0	1	0	0	0	0	0	0	1	1	0	0	0
My Habits	3	1	1	0	0	0	0	1	0	0	0	0	0	0	1	0	0	0	0	1	0	0	0	0	0	0	0	0	0
QualityTime - Telefonsucht	3	1	1	0	0	0	0	0	0	0	0	0	1	0	0	0	0	0	0	1	0	0	0	0	0	0	0	0	0
Ascent: offtime & appblock	3	1	1	0	0	1	0	1	0	0	0	0	1	0	0	0	0	0	0	0	0	0	0	1	0	0	0	0	0
YPT - Yeolpumta	3	1	1	0	0	0	1	1	0	0	0	0	1	0	0	0	0	0	0	1	0	0	0	0	0	1	1	0	0
AppBlock - Apps blockieren	3	1	1	0	1	1	0	1	0	0	0	0	0	0	0	0	0	0	0	1	0	0	0	0	0	0	0	0	0
FLIP - Fokus-Timer zum Lernen	3	1	1	0	0	0	1	1	0	0	0	0	1	0	0	0	0	0	0	1	0	0	0	1	0	0	1	1	0
ActionDash: Bildschirmzeit	3	0	1	0	0	0	0	0	0	0	0	0	0	0	0	0	0	0	0	1	0	0	0	0	0	0	0	0	0
YourHour - Screen Time Control	3	1	1	0	0	0	0	1	0	0	0	0	1	0	0	1	0	0	0	1	0	0	0	1	0	0	1	1	0
Unpluq: Control Your Time	3	1	1	0	0	1	0	1	0	0	0	0	0	0	0	0	0	0	0	1	0	0	0	0	0	0	0	0	0
Ultiself - Habit Tracker	3	1	1	0	0	1	0	1	0	0	1	0	0	0	0	0	0	0	0	1	0	0	0	0	0	0	0	0	0
Striving: Konzentration App	3	1	1	0	0	0	0	1	0	0	1	0	1	0	0	0	0	1	0	1	0	0	0	0	0	0	0	0	0
YourStep Pomodoro & Tareas	3	1	1	1	1	0	0	1	0	0	0	0	1	0	0	0	0	0	0	1	0	0	0	0	0	1	1	0	0
Tain - Ziele und Gewohnheiten	3	1	1	0	0	0	0	1	0	0	0	0	0	0	0	0	0	0	0	1	0	0	0	0	0	1	0	1	0
Improve my Life: Aufgaben	3	1	1	0	1	0	0	1	0	0	0	0	0	1	0	0	0	0	0	1	0	0	0	0	0	1	0	0	1
Daycrush:24hr Burnout Planer	3	1	1	0	0	0	0	1	0	0	0	0	0	0	0	0	0	0	0	1	0	0	0	1	0	1	0	0	0
Legmon - Motivation & Aufstieg	3	1	1	1	0	0	1	1	0	0	0	0	0	0	0	0	0	0	0	1	0	0	0	0	0	1	0	0	0
Zario: Zeitlimit & Fokus-App	3	1	1	0	0	0	0	1	0	0	1	0	1	0	0	0	0	0	0	1	0	0	0	0	0	0	0	0	0
Pomocat - Cute Pomodoro Timer	3	1	1	0	0	0	0	1	0	0	0	0	1	0	0	0	0	1	0	0	0	0	1	0	0	0	0	0	0
Goalify: Goal & Habit Tracker	3	1	1	0	0	0	0	1	0	0	0	0	0	0	0	0	0	0	0	1	0	0	0	0	0	1	0	1	0
Willpower and procrastination	4	0	0	0	1	0	0	1	1	0	0	1	1	1	0	0	1	0	1	0	1	0	0	1	1	1	0	0	0
Greatness: Daily Habit Tracker	4	1	0	0	1	0	0	1	1	0	0	0	1	0	0	1	0	0	1	0	1	0	0	1	1	0	0	0	0
Ambiance by Fabulous	4	0	0	0	0	0	0	0	0	0	0	0	1	0	0	0	0	0	1	0	1	0	0	0	0	0	0	0	0
Tide - Sleep & Meditation	4	0	0	0	1	0	0	0	0	0	0	1	1	1	0	1	0	0	1	0	1	0	0	0	1	0	0	0	0
Studie Ambiente: Fokus	4	0	0	0	0	0	0	0	0	0	0	0	1	0	0	0	0	0	0	0	1	0	0	0	0	0	0	0	0
stickK: Goals & Accountability	5	1	1	1	0	0	1	1	0	0	1	0	0	0	1	0	0	0	0	1	0	0	0	1	1	1	1	1	1
My AI Coach - Rocky	5	1	1	0	1	1	1	1	0	0	0	0	0	1	0	0	0	0	0	1	0	0	1	1	1	1	1	1	0
Habits Garden: Gamify Life	5	1	1	0	0	0	1	1	0	0	1	0	0	0	0	0	0	1	0	1	0	0	1	0	1	1	1	0	0
Micro Habits: Self-Improvement	5	1	1	1	0	1	0	1	1	0	1	0	0	0	0	1	0	0	0	1	0	0	0	1	1	1	1	0	0
Dreamfora: AI Goal Setting	5	1	1	0	1	0	1	1	0	0	1	0	0	0	0	1	0	0	0	0	0	1	0	1	1	1	1	0	1
Remente: Gesundheit, Lifestyle	5	1	0	0	1	1	0	0	0	0	0	0	0	0	0	1	0	0	1	0	0	0	1	0	1	1	0	0	1
Dote Timer - Zeitmanagement	5	1	1	1	0	0	1	0	0	0	1	0	1	0	0	1	0	0	0	0	0	0	0	1	1	1	1	0	1
Ping: AI Task Manager	5	1	1	0	1	0	0	1	0	0	0	0	0	0	0	0	0	0	0	0	0	0	0	1	1	1	1	0	0
Motivate: Daily Motivation	6	0	0	0	1	0	0	0	0	0	0	0	0	0	0	1	0	0	0	0	1	0	1	0	0	0	0	0	0
Mindset: Daily Motivation	6	0	0	0	1	0	1	0	0	1	0	0	0	1	0	1	0	0	0	0	1	0	0	0	1	0	0	1	0
Affirmationen Spiegel	6	0	0	0	0	0	0	1	0	0	0	0	0	1	0	1	0	0	0	0	1	0	0	0	1	0	0	0	0
Voice - Mental Health Guide	6	1	0	0	1	0	0	1	0	1	1	0	0	1	0	1	0	0	1	1	1	0	0	1	1	0	0	1	0
Fabulous - Gewohnheitstracker	7	1	1	1	1	0	0	1	1	0	0	0	0	0	0	1	0	1	1	1	1	0	1	0	1	1	0	1	0
Routinery: morning routine	7	1	0	0	0	1	0	1	1	0	1	0	0	0	0	0	0	0	0	1	1	0	0	0	1	1	1	1	0
Success Coach - Goal Tracker	7	1	1	0	1	1	0	1	1	0	0	0	0	1	0	0	0	0	0	1	0	0	0	0	1	1	0	1	0
Todoist: To-do-Liste & Planer	7	1	1	0	0	0	0	1	0	0	0	0	0	0	0	0	0	1	0	1	0	0	0	0	1	1	0	1	0
Sticky Goals: Digital Planner	7	1	1	0	1	0	0	1	1	0	0	0	0	1	0	0	0	0	0	1	0	0	1	0	0	1	0	0	0
Decomposer AI Task Manager	7	1	1	0	1	0	0	1	0	0	0	0	1	0	0	0	0	1	0	1	0	0	0	1	1	1	0	0	0
Omni Steps	7	0	1	0	1	0	0	1	0	0	1	0	1	0	0	0	0	1	0	1	0	0	0	0	1	1	0	0	0
Luminexa App	7	1	1	0	1	0	0	1	0	0	0	0	0	0	0	1	0	0	0	1	0	0	0	1	1	1	0	1	0
OneList - Achieve Your Goals	7	1	0	0	1	0	0	1	0	0	1	0	0	0	0	0	0	1	0	1	0	0	0	0	1	0	0	1	0
stoic. Tägliches tagebuch	7	1	1	0	0	0	0	1	0	0	0	0	0	1	0	1	0	1	0	1	0	0	0	1	1	1	0	1	1
Zario: Screen Time control	7	1	1	0	1	0	1	1	1	0	1	0	1	0	1	0	0	1	0	1	1	0	0	0	1	1	0	1	0
Habio - Simple Habit Tracker	7	1	1	0	1	1	1	1	1	0	1	0	1	0	0	1	0	1	0	1	0	0	1	1	1	0	0	1	0
Productive - Gewohnheiten	7	1	1	0	0	0	0	1	1	0	0	0	0	0	0	0	0	1	0	1	0	0	0	0	1	1	1	1	0
Routine & Habit - Proddy	7	1	1	0	1	1	0	1	0	1	0	0	0	0	0	1	0	0	0	1	0	0	0	0	1	1	0	1	0
Intellect: Create A Better You	7	1	0	0	1	1	0	1	0	0	1	0	0	0	0	1	0	0	0	1	1	0	0	1	1	1	0	1	0
Digital Detox: Focus & Live	7	1	0	0	0	0	0	0	0	1	1	0	1	0	1	1	0	0	0	1	0	0	0	0	1	1	0	0	0
Ziele und Gewohnheiten	7	1	1	0	0	0	0	0	1	1	0	0	0	0	0	1	0	0	0	1	0	0	0	0	0	1	0	1	0
Good App, Self Improvement App	7	1	1	0	1	1	0	1	1	0	0	0	1	0	0	1	0	0	0	1	1	0	0	0	1	1	0	1	0
MindTales - Self Care, Therapy	7	1	1	1	1	0	0	1	0	0	0	0	0	0	0	1	0	0	0	0	1	0	0	0	1	0	1	1	0
Justly: Habits, Goals, Journal	7	1	1	0	1	0	1	1	1	0	0	0	0	1	0	1	0	0	0	1	0	0	0	0	1	1	0	0	0
Rkiez: Pomo & Schedule & Habit	7	1	1	0	0	1	0	1	0	0	0	0	1	0	0	1	0	0	0	1	0	0	0	0	1	1	0	0	0
Goal Setting Tracker Planner	7	1	1	0	1	1	0	0	0	0	0	0	1	1	0	1	0	0	0	1	0	0	0	0	1	1	0	0	0
Sig	-	4.29992e-11	1.00112e-12	0.0095432	2.93183e-05	0.00511514	0.0012118	0.143539	2.65057e-05	3.49625e-06	1.14726e-09	0.000871227	0.000157259	5.33198e-06	3.30437e-11	1.72641e-09	0.000200073	9.72944e-10	4.18167e-09	2.50188e-08	1.74698e-19	1.58701e-13	3.31235e-21	4.4921e-05	3.44664e-11	1.44964e-06	1.13627e-08	2.63592e-06	7.93415e-05

## Sheet: 9-Cluster
Name	Cluster	Goals and planning	Feedback and monitoring	Social support	Shaping knowledge	Natural consequences	Comparison of behavior	Associations	Repetition and substitution	Comparison of outcomes	Reward and threat	Regulation	Antecedents	Identity	Scheduled consequences	Self-belief	Covert learning	Fun/Enjoyment	Escapism	Challenge	Immersion	Curiosity	Discovery	Self-expression	Knowledge expansion/Self-development	Freedom/Autonomy	Companionship/Relatedness	Approval	Meaning
Noverdue - Todo Timer List	1	1	1	0	0	0	0	0	0	0	1	0	0	0	0	0	0	0	0	1	0	0	0	0	1	0	0	0	0
Cleverest: Fokus Digital Detox	1	1	1	0	0	0	0	1	0	0	0	0	1	0	1	0	0	1	0	0	0	0	0	0	0	1	0	1	0
Task-Shuffler	1	1	0	0	0	0	0	1	0	0	0	0	0	0	0	0	0	1	0	0	0	1	0	0	0	1	0	0	0
Badger Bug	1	1	0	0	0	0	0	1	0	0	1	0	0	0	0	0	0	1	0	0	0	0	0	0	0	1	0	1	0
Filos Bildschirmzeit-Kontrolle	1	1	1	0	0	0	0	0	0	0	0	0	1	0	0	0	0	1	0	1	0	0	0	0	0	1	0	1	0
Focus Timer & Rewards	1	1	1	0	1	0	0	0	0	0	0	1	1	0	0	0	0	1	0	0	0	0	0	0	0	1	0	1	0
dailyblock	1	1	1	0	0	0	0	1	0	0	0	0	1	0	0	0	0	1	0	1	0	0	0	0	0	1	0	1	0
TickTick: To-Do Liste, Kalender	1	1	1	0	1	0	0	1	0	0	1	0	0	0	0	0	0	1	0	1	0	0	0	0	0	0	0	0	0
Gewohnheitstracker - HabitUp	1	1	1	0	0	0	0	1	0	0	0	0	0	0	0	0	0	1	0	1	0	0	0	0	0	0	0	1	0
Pomodoro - Fokustimer und Töne	1	1	1	0	0	0	0	0	0	0	0	1	1	0	0	0	0	0	0	0	0	0	0	0	0	0	0	0	0
AI Ziel Planer & Todo - Pivot	1	1	1	0	1	0	0	0	0	0	0	0	0	0	0	0	0	0	0	0	0	0	0	0	1	0	0	1	0
Coo - smartest to-do lists	1	1	1	0	0	0	0	0	0	0	0	0	0	0	0	0	0	1	1	1	0	1	0	0	0	0	0	1	0
TagesPlaner - To Do Tappsk	1	0	0	0	0	0	0	0	0	0	0	0	0	0	0	0	0	0	0	0	0	0	0	0	0	0	0	1	0
Omni Steps	1	0	1	0	1	0	0	1	0	0	1	0	1	0	0	0	0	1	0	1	0	0	0	0	1	1	0	0	0
Hike - Meaningful time tracker	1	1	1	0	0	0	0	0	0	0	0	0	0	0	0	0	0	1	0	0	0	0	0	0	1	1	0	0	1
Six Things: The Ivy Lee Method	1	1	1	0	0	0	0	1	0	0	0	0	0	0	0	0	0	1	0	1	0	0	0	0	0	1	0	0	0
OneList - Achieve Your Goals	1	1	0	0	1	0	0	1	0	0	1	0	0	0	0	0	0	1	0	1	0	0	0	0	1	0	0	1	0
Tasks - productivity elevated	1	1	1	0	0	0	0	0	0	0	0	0	1	0	1	0	0	0	0	1	0	0	0	0	0	1	0	1	0
Downtime - your bucket list	1	1	0	0	0	1	0	0	0	0	1	0	0	0	0	0	0	0	0	0	0	0	0	0	0	0	0	1	0
Focusi: Study timer	1	1	1	0	1	0	0	0	0	0	0	0	0	0	0	0	0	0	0	0	0	0	0	0	1	0	0	0	0
Grit Reminders & Task List	1	1	1	0	0	0	0	1	0	0	0	0	0	0	0	0	0	0	0	0	0	0	0	0	1	0	0	1	0
TaskyCal: Daily Agenda & Lists	1	1	1	0	0	0	0	1	0	0	1	0	0	0	0	0	0	1	0	1	0	0	0	0	0	0	0	1	0
ANKO: Screen time control	1	1	1	0	0	0	0	1	0	0	0	0	1	0	0	0	0	0	0	0	0	0	0	0	0	1	0	0	0
Avocation - Habit Tracker	1	1	1	0	1	0	0	1	1	0	1	0	0	0	0	0	0	1	0	0	0	0	0	0	0	1	0	0	0
Doro: Pomodoro Fokus-Timer	1	1	1	0	0	0	0	0	0	0	1	0	1	0	0	0	0	0	0	0	0	0	1	0	0	1	0	0	0
neurolist: AI List Maker	1	1	1	0	1	0	0	1	0	0	0	0	1	0	0	0	0	1	0	0	0	0	0	0	1	1	0	0	0
QualityTime - Telefonsucht	1	1	1	0	0	0	0	0	0	0	0	0	1	0	0	0	0	0	0	1	0	0	0	0	0	0	0	0	0
ActionDash: Bildschirmzeit	1	0	1	0	0	0	0	0	0	0	0	0	0	0	0	0	0	0	0	1	0	0	0	0	0	0	0	0	0
Pomocat - Cute Pomodoro Timer	1	1	1	0	0	0	0	1	0	0	0	0	1	0	0	0	0	1	0	0	0	0	1	0	0	0	0	0	0
Motivate: Daily Motivation	2	0	0	0	1	0	0	0	0	0	0	0	0	0	0	1	0	0	0	0	1	0	1	0	0	0	0	0	0
Ambiance by Fabulous	2	0	0	0	0	0	0	0	0	0	0	0	1	0	0	0	0	0	1	0	1	0	0	0	0	0	0	0	0
Mindset: Daily Motivation	2	0	0	0	1	0	1	0	0	1	0	0	0	1	0	1	0	0	0	0	1	0	0	0	1	0	0	1	0
Tide - Sleep & Meditation	2	0	0	0	1	0	0	0	0	0	0	1	1	1	0	1	0	0	1	0	1	0	0	0	1	0	0	0	0
Affirmationen Spiegel	2	0	0	0	0	0	0	1	0	0	0	0	0	1	0	1	0	0	0	0	1	0	0	0	1	0	0	0	0
Voice - Mental Health Guide	2	1	0	0	1	0	0	1	0	1	1	0	0	1	0	1	0	0	1	1	1	0	0	1	1	0	0	1	0
Studie Ambiente: Fokus	2	0	0	0	0	0	0	0	0	0	0	0	1	0	0	0	0	0	0	0	1	0	0	0	0	0	0	0	0
Fabulous - Gewohnheitstracker	3	1	1	1	1	0	0	1	1	0	0	0	0	0	0	1	0	1	1	1	1	0	1	0	1	1	0	1	0
Habit Daemon	3	1	1	0	0	0	0	1	0	0	1	0	0	0	1	0	0	1	1	1	1	1	1	1	0	0	0	1	0
Eden - Gewohnheiten & Routine	3	1	1	0	1	0	0	1	0	0	1	1	0	0	1	0	0	1	1	1	0	0	1	0	1	0	0	1	0
HAPDAY: KI-Lebenscoach	3	1	1	1	1	0	0	1	0	0	1	0	0	1	0	0	0	1	1	1	0	0	1	1	1	0	0	1	0
Summit: AI Life Coach	3	1	0	1	1	0	0	1	0	0	1	0	0	1	0	1	0	1	0	1	1	1	1	1	1	1	1	1	0
21 Days Challenge	3	1	1	1	1	0	0	0	0	0	1	0	0	0	0	1	0	1	0	1	0	0	1	0	0	0	1	1	0
Habio - Simple Habit Tracker	3	1	1	0	1	1	1	1	1	0	1	0	1	0	0	1	0	1	0	1	0	0	1	1	1	0	0	1	0
Roubit: Bequeme Tagesroutine	3	1	1	0	1	0	1	0	0	0	1	1	0	0	0	1	0	1	1	1	0	1	1	1	0	0	1	1	0
Habitica: Gamify your Tasks	3	1	1	1	0	0	1	1	0	0	1	0	0	0	0	0	0	1	0	1	1	1	1	1	0	1	1	0	0
Habit Hunter: Gewohnheit	3	1	1	1	0	0	1	1	1	0	1	0	0	0	1	0	0	1	1	1	1	1	1	1	0	1	1	1	0
Willpower and procrastination	4	0	0	0	1	0	0	1	1	0	0	1	1	1	0	0	1	0	1	0	1	0	0	1	1	1	0	0	0
Greatness: Daily Habit Tracker	4	1	0	0	1	0	0	1	1	0	0	0	1	0	0	1	0	0	1	0	1	0	0	1	1	0	0	0	0
Focus To-Do	5	1	1	0	0	0	1	1	1	0	1	0	1	0	1	0	0	1	0	1	1	0	0	0	0	0	0	0	0
Focus Dog: Produktivität Timer	5	1	1	0	0	0	1	1	0	0	1	0	1	0	1	0	0	1	0	1	0	0	1	0	1	1	1	1	1
Productivity Challenge Timer	5	1	1	0	0	0	0	1	0	0	1	0	1	0	1	1	0	0	0	1	0	0	1	0	0	0	0	1	0
Empire - Productivity Manager	5	1	1	0	0	0	0	1	0	0	1	0	1	0	1	1	0	1	0	1	0	0	1	0	0	1	0	1	0
Resultivity - Daily Motivation	5	1	1	0	1	0	1	1	0	0	1	0	1	0	1	0	0	1	0	1	0	0	1	0	1	0	0	1	0
braintingle: Habit Network	5	1	1	1	0	0	1	0	1	0	1	0	0	0	1	0	0	0	0	1	0	0	0	0	0	0	1	1	1
AvocaDO - Zeit & Fokus-Keeper	5	1	1	0	0	0	0	1	0	0	1	0	1	0	1	0	0	1	0	1	0	0	1	0	0	0	0	1	1
Focus Quest: Study buddy	5	1	1	0	0	0	0	1	0	0	1	1	1	0	0	0	0	1	1	1	1	1	1	1	1	1	0	1	1
Flora - Green Focus	5	1	1	1	0	1	0	1	0	0	1	0	1	0	1	0	0	1	0	1	1	0	1	0	0	1	1	1	1
Well Planned - Plan & Achieve	5	1	1	0	0	0	0	1	0	0	1	0	1	0	0	0	0	1	1	1	0	0	1	0	0	0	0	1	0
Focus Hero: Achieve your goals	5	1	1	0	0	0	0	1	0	0	1	0	1	0	0	0	0	1	0	1	1	0	1	1	0	1	0	1	0
Zario: Screen Time control	5	1	1	0	1	0	1	1	1	0	1	0	1	0	1	0	0	1	0	1	1	0	0	0	1	1	0	1	0
BePresent: Screen Time Tracker	5	1	1	1	0	0	0	1	0	0	0	0	1	0	1	0	0	1	0	1	1	0	1	0	0	0	1	1	0
Mars Craft - Fokus Timer Uhr	5	1	1	0	0	0	0	1	0	0	0	0	1	0	1	0	0	1	1	1	1	1	1	0	0	0	1	1	0
Forest - Bleib fokussiert	5	1	1	1	0	0	0	0	0	0	1	0	1	0	1	0	0	1	0	1	0	0	1	1	1	0	1	1	1
Milki - Pomodoro Study Timer	5	0	1	0	0	0	1	0	0	0	1	0	1	0	1	0	0	1	0	1	0	0	1	0	1	0	0	1	0
Focus Plant: Konzentration App	5	1	1	1	0	0	0	0	0	0	1	0	1	0	0	0	0	1	0	1	1	0	1	0	0	0	1	1	0
WaterDo: ToDo Liste & Aufgaben	5	1	1	0	0	0	0	1	1	0	1	0	0	0	0	0	0	1	0	1	1	1	1	0	0	1	1	1	1
Study Bunny: Focus Timer	5	0	1	0	0	0	0	1	0	0	1	0	1	0	0	1	0	1	0	1	1	1	1	1	0	1	1	1	0
Timey - Focus Timer	5	0	1	1	0	0	0	1	0	0	1	0	1	0	1	0	0	1	0	1	1	0	1	0	0	0	1	1	1
To-Do Adventure: Task Tracker	5	1	1	0	0	0	0	1	0	0	1	0	0	0	0	0	0	1	0	1	1	0	1	0	1	1	1	0	0
Focus Tree	5	1	1	0	0	0	1	0	0	0	1	0	1	0	1	0	0	1	0	1	0	0	1	1	1	0	1	1	0
Routinery: morning routine	6	1	0	0	0	1	0	1	1	0	1	0	0	0	0	0	0	0	0	1	1	0	0	0	1	1	1	1	0
Success Coach - Goal Tracker	6	1	1	0	1	1	0	1	1	0	0	0	0	1	0	0	0	0	0	1	0	0	0	0	1	1	0	1	0
Todoist: To-do-Liste & Planer	6	1	1	0	0	0	0	1	0	0	0	0	0	0	0	0	0	1	0	1	0	0	0	0	1	1	0	1	0
Habit Tracker & Day Planner	6	1	1	0	0	0	0	1	0	0	1	0	0	0	0	0	0	0	0	1	0	0	0	0	1	1	0	0	0
Haptive - Habit Tracker & Goal	6	1	1	0	0	0	0	1	0	0	0	0	0	0	0	0	0	0	0	1	0	0	0	1	0	1	0	0	0
Sticky Goals: Digital Planner	6	1	1	0	1	0	0	1	1	0	0	0	0	1	0	0	0	0	0	1	0	0	1	0	0	1	0	0	0
Habit Tracker - Tagesplaner	6	1	1	1	0	0	1	1	0	0	0	0	0	0	0	0	0	0	0	1	0	0	0	0	0	0	1	0	0
Luminexa App	6	1	1	0	1	0	0	1	0	0	0	0	0	0	0	1	0	0	0	1	0	0	0	1	1	1	0	1	0
stoic. Tägliches tagebuch	6	1	1	0	0	0	0	1	0	0	0	0	0	1	0	1	0	1	0	1	0	0	0	1	1	1	0	1	1
Habit: My Productivity Tracker	6	1	1	0	0	0	0	1	0	0	1	0	0	0	0	0	0	0	0	1	0	0	0	0	0	1	0	1	0
Studybreak time tracker	6	1	1	0	0	0	0	1	0	0	0	0	0	0	0	0	0	0	0	1	0	0	0	0	0	0	0	0	0
Habit tracker + Daily routine	6	1	1	0	0	0	1	1	0	0	0	0	0	0	0	0	0	0	0	1	0	0	0	0	0	0	1	0	0
Habit Tracker	6	1	1	0	0	0	0	1	0	0	0	0	0	0	0	0	0	0	0	1	0	0	0	0	1	1	0	0	0
Productive - Gewohnheiten	6	1	1	0	0	0	0	1	1	0	0	0	0	0	0	0	0	1	0	1	0	0	0	0	1	1	1	1	0
Routine & Habit - Proddy	6	1	1	0	1	1	0	1	0	1	0	0	0	0	0	1	0	0	0	1	0	0	0	0	1	1	0	1	0
Intellect: Create A Better You	6	1	0	0	1	1	0	1	0	0	1	0	0	0	0	1	0	0	0	1	1	0	0	1	1	1	0	1	0
Digital Detox: Focus & Live	6	1	0	0	0	0	0	0	0	1	1	0	1	0	1	1	0	0	0	1	0	0	0	0	1	1	0	0	0
haatch. - Goal & Habit Tracker	6	1	0	1	0	0	0	1	0	0	0	0	0	0	0	1	0	0	0	1	0	0	0	0	0	1	1	1	0
Tusk: Flexibler Task-Manager	6	1	1	0	0	0	0	1	0	0	0	0	0	0	0	0	0	0	0	1	0	0	0	0	0	1	0	1	0
My Habits	6	1	1	0	0	0	0	1	0	0	0	0	0	0	1	0	0	0	0	1	0	0	0	0	0	0	0	0	0
YPT - Yeolpumta	6	1	1	0	0	0	1	1	0	0	0	0	1	0	0	0	0	0	0	1	0	0	0	0	0	1	1	0	0
AppBlock - Apps blockieren	6	1	1	0	1	1	0	1	0	0	0	0	0	0	0	0	0	0	0	1	0	0	0	0	0	0	0	0	0
Ziele und Gewohnheiten	6	1	1	0	0	0	0	0	1	1	0	0	0	0	0	1	0	0	0	1	0	0	0	0	0	1	0	1	0
Unpluq: Control Your Time	6	1	1	0	0	1	0	1	0	0	0	0	0	0	0	0	0	0	0	1	0	0	0	0	0	0	0	0	0
Ultiself - Habit Tracker	6	1	1	0	0	1	0	1	0	0	1	0	0	0	0	0	0	0	0	1	0	0	0	0	0	0	0	0	0
Good App, Self Improvement App	6	1	1	0	1	1	0	1	1	0	0	0	1	0	0	1	0	0	0	1	1	0	0	0	1	1	0	1	0
YourStep Pomodoro & Tareas	6	1	1	1	1	0	0	1	0	0	0	0	1	0	0	0	0	0	0	1	0	0	0	0	0	1	1	0	0
Tain - Ziele und Gewohnheiten	6	1	1	0	0	0	0	1	0	0	0	0	0	0	0	0	0	0	0	1	0	0	0	0	0	1	0	1	0
Improve my Life: Aufgaben	6	1	1	0	1	0	0	1	0	0	0	0	0	1	0	0	0	0	0	1	0	0	0	0	0	1	0	0	1
Daycrush:24hr Burnout Planer	6	1	1	0	0	0	0	1	0	0	0	0	0	0	0	0	0	0	0	1	0	0	0	1	0	1	0	0	0
MindTales - Self Care, Therapy	6	1	1	1	1	0	0	1	0	0	0	0	0	0	0	1	0	0	0	0	1	0	0	0	1	0	1	1	0
Legmon - Motivation & Aufstieg	6	1	1	1	0	0	1	1	0	0	0	0	0	0	0	0	0	0	0	1	0	0	0	0	0	1	0	0	0
Rkiez: Pomo & Schedule & Habit	6	1	1	0	0	1	0	1	0	0	0	0	1	0	0	1	0	0	0	1	0	0	0	0	1	1	0	0	0
Goalify: Goal & Habit Tracker	6	1	1	0	0	0	0	1	0	0	0	0	0	0	0	0	0	0	0	1	0	0	0	0	0	1	0	1	0
Remente: Gesundheit, Lifestyle	7	1	0	0	1	1	0	0	0	0	0	0	0	0	0	1	0	0	1	0	0	0	1	0	1	1	0	0	1
Goal Setting Tracker Planner	7	1	1	0	1	1	0	0	0	0	0	0	1	1	0	1	0	0	0	1	0	0	0	0	1	1	0	0	0
Flipd: focus & study timer	8	1	1	1	0	0	0	1	0	0	0	0	1	0	0	0	0	1	0	1	1	0	0	1	1	1	1	1	0
ProcrastinationPal	8	1	1	0	1	0	0	1	0	0	0	0	1	0	0	0	0	0	0	0	0	0	0	1	1	0	1	1	0
Chivvy: AI Habit, Goal Tracker	8	1	1	1	0	1	0	1	0	0	1	0	1	0	0	0	0	1	0	1	0	0	0	0	0	1	0	1	0
Way of Life: Gewohnheiten	8	1	1	0	0	0	0	1	0	0	0	0	0	0	0	0	0	0	0	1	0	0	0	1	0	0	0	0	0
Decomposer AI Task Manager	8	1	1	0	1	0	0	1	0	0	0	0	1	0	0	0	0	1	0	1	0	0	0	1	1	1	0	0	0
Tomorrow I Will	8	1	1	0	0	0	1	1	0	0	1	0	0	0	0	0	0	1	0	1	0	0	0	1	0	0	1	1	0
Jomo - Screen Time Blocker	8	1	1	1	0	0	0	1	0	0	0	0	1	0	0	0	0	1	1	1	0	0	0	1	1	0	0	0	0
Habit Tracker: Day planner	8	1	1	0	0	0	0	1	0	0	0	0	0	0	0	0	0	0	0	1	0	0	0	1	0	0	0	0	0
Ascent: offtime & appblock	8	1	1	0	0	1	0	1	0	0	0	0	1	0	0	0	0	0	0	0	0	0	0	1	0	0	0	0	0
FLIP - Fokus-Timer zum Lernen	8	1	1	0	0	0	1	1	0	0	0	0	1	0	0	0	0	0	0	1	0	0	0	1	0	0	1	1	0
YourHour - Screen Time Control	8	1	1	0	0	0	0	1	0	0	0	0	1	0	0	1	0	0	0	1	0	0	0	1	0	0	1	1	0
Striving: Konzentration App	8	1	1	0	0	0	0	1	0	0	1	0	1	0	0	0	0	1	0	1	0	0	0	0	0	0	0	0	0
Zario: Zeitlimit & Fokus-App	8	1	1	0	0	0	0	1	0	0	1	0	1	0	0	0	0	0	0	1	0	0	0	0	0	0	0	0	0
stickK: Goals & Accountability	9	1	1	1	0	0	1	1	0	0	1	0	0	0	1	0	0	0	0	1	0	0	0	1	1	1	1	1	1
My AI Coach - Rocky	9	1	1	0	1	1	1	1	0	0	0	0	0	1	0	0	0	0	0	1	0	0	1	1	1	1	1	1	0
Habits Garden: Gamify Life	9	1	1	0	0	0	1	1	0	0	1	0	0	0	0	0	0	1	0	1	0	0	1	0	1	1	1	0	0
Micro Habits: Self-Improvement	9	1	1	1	0	1	0	1	1	0	1	0	0	0	0	1	0	0	0	1	0	0	0	1	1	1	1	0	0
Dreamfora: AI Goal Setting	9	1	1	0	1	0	1	1	0	0	1	0	0	0	0	1	0	0	0	0	0	1	0	1	1	1	1	0	1
Dote Timer - Zeitmanagement	9	1	1	1	0	0	1	0	0	0	1	0	1	0	0	1	0	0	0	0	0	0	0	1	1	1	1	0	1
Ping: AI Task Manager	9	1	1	0	1	0	0	1	0	0	0	0	0	0	0	0	0	0	0	0	0	0	0	1	1	1	1	0	0
Justly: Habits, Goals, Journal	9	1	1	0	1	0	1	1	1	0	0	0	0	1	0	1	0	0	0	1	0	0	0	0	1	1	0	0	0
Sig	-	4.29992e-11	1.00112e-12	0.0095432	2.93183e-05	0.00511514	0.0012118	0.143539	2.65057e-05	3.49625e-06	1.14726e-09	0.000871227	0.000157259	5.33198e-06	3.30437e-11	1.72641e-09	0.000200073	9.72944e-10	4.18167e-09	2.50188e-08	1.74698e-19	1.58701e-13	3.31235e-21	4.4921e-05	3.44664e-11	1.44964e-06	1.13627e-08	2.63592e-06	7.93415e-05

## Sheet: 12-Cluster
Name	Cluster	Goals and planning	Feedback and monitoring	Social support	Shaping knowledge	Natural consequences	Comparison of behavior	Associations	Repetition and substitution	Comparison of outcomes	Reward and threat	Regulation	Antecedents	Identity	Scheduled consequences	Self-belief	Covert learning	Fun/Enjoyment	Escapism	Challenge	Immersion	Curiosity	Discovery	Self-expression	Knowledge expansion/Self-development	Freedom/Autonomy	Companionship/Relatedness	Approval	Meaning
Focus To-Do	1	1	1	0	0	0	1	1	1	0	1	0	1	0	1	0	0	1	0	1	1	0	0	0	0	0	0	0	0
Productivity Challenge Timer	1	1	1	0	0	0	0	1	0	0	1	0	1	0	1	1	0	0	0	1	0	0	1	0	0	0	0	1	0
Flipd: focus & study timer	1	1	1	1	0	0	0	1	0	0	0	0	1	0	0	0	0	1	0	1	1	0	0	1	1	1	1	1	0
Empire - Productivity Manager	1	1	1	0	0	0	0	1	0	0	1	0	1	0	1	1	0	1	0	1	0	0	1	0	0	1	0	1	0
braintingle: Habit Network	1	1	1	1	0	0	1	0	1	0	1	0	0	0	1	0	0	0	0	1	0	0	0	0	0	0	1	1	1
Habits Garden: Gamify Life	1	1	1	0	0	0	1	1	0	0	1	0	0	0	0	0	0	1	0	1	0	0	1	0	1	1	1	0	0
AvocaDO - Zeit & Fokus-Keeper	1	1	1	0	0	0	0	1	0	0	1	0	1	0	1	0	0	1	0	1	0	0	1	0	0	0	0	1	1
Chivvy: AI Habit, Goal Tracker	1	1	1	1	0	1	0	1	0	0	1	0	1	0	0	0	0	1	0	1	0	0	0	0	0	1	0	1	0
Flora - Green Focus	1	1	1	1	0	1	0	1	0	0	1	0	1	0	1	0	0	1	0	1	1	0	1	0	0	1	1	1	1
Well Planned - Plan & Achieve	1	1	1	0	0	0	0	1	0	0	1	0	1	0	0	0	0	1	1	1	0	0	1	0	0	0	0	1	0
Tomorrow I Will	1	1	1	0	0	0	1	1	0	0	1	0	0	0	0	0	0	1	0	1	0	0	0	1	0	0	1	1	0
Focus Hero: Achieve your goals	1	1	1	0	0	0	0	1	0	0	1	0	1	0	0	0	0	1	0	1	1	0	1	1	0	1	0	1	0
BePresent: Screen Time Tracker	1	1	1	1	0	0	0	1	0	0	0	0	1	0	1	0	0	1	0	1	1	0	1	0	0	0	1	1	0
Mars Craft - Fokus Timer Uhr	1	1	1	0	0	0	0	1	0	0	0	0	1	0	1	0	0	1	1	1	1	1	1	0	0	0	1	1	0
Forest - Bleib fokussiert	1	1	1	1	0	0	0	0	0	0	1	0	1	0	1	0	0	1	0	1	0	0	1	1	1	0	1	1	1
21 Days Challenge	1	1	1	1	1	0	0	0	0	0	1	0	0	0	0	1	0	1	0	1	0	0	1	0	0	0	1	1	0
Habitica: Gamify your Tasks	1	1	1	1	0	0	1	1	0	0	1	0	0	0	0	0	0	1	0	1	1	1	1	1	0	1	1	0	0
Focus Plant: Konzentration App	1	1	1	1	0	0	0	0	0	0	1	0	1	0	0	0	0	1	0	1	1	0	1	0	0	0	1	1	0
WaterDo: ToDo Liste & Aufgaben	1	1	1	0	0	0	0	1	1	0	1	0	0	0	0	0	0	1	0	1	1	1	1	0	0	1	1	1	1
Study Bunny: Focus Timer	1	0	1	0	0	0	0	1	0	0	1	0	1	0	0	1	0	1	0	1	1	1	1	1	0	1	1	1	0
Timey - Focus Timer	1	0	1	1	0	0	0	1	0	0	1	0	1	0	1	0	0	1	0	1	1	0	1	0	0	0	1	1	1
To-Do Adventure: Task Tracker	1	1	1	0	0	0	0	1	0	0	1	0	0	0	0	0	0	1	0	1	1	0	1	0	1	1	1	0	0
Focus Dog: Produktivität Timer	2	1	1	0	0	0	1	1	0	0	1	0	1	0	1	0	0	1	0	1	0	0	1	0	1	1	1	1	1
Resultivity - Daily Motivation	2	1	1	0	1	0	1	1	0	0	1	0	1	0	1	0	0	1	0	1	0	0	1	0	1	0	0	1	0
Zario: Screen Time control	2	1	1	0	1	0	1	1	1	0	1	0	1	0	1	0	0	1	0	1	1	0	0	0	1	1	0	1	0
Habio - Simple Habit Tracker	2	1	1	0	1	1	1	1	1	0	1	0	1	0	0	1	0	1	0	1	0	0	1	1	1	0	0	1	0
Milki - Pomodoro Study Timer	2	0	1	0	0	0	1	0	0	0	1	0	1	0	1	0	0	1	0	1	0	0	1	0	1	0	0	1	0
Focus Tree	2	1	1	0	0	0	1	0	0	0	1	0	1	0	1	0	0	1	0	1	0	0	1	1	1	0	1	1	0
Focus Quest: Study buddy	3	1	1	0	0	0	0	1	0	0	1	1	1	0	0	0	0	1	1	1	1	1	1	1	1	1	0	1	1
Habit Daemon	3	1	1	0	0	0	0	1	0	0	1	0	0	0	1	0	0	1	1	1	1	1	1	1	0	0	0	1	0
Eden - Gewohnheiten & Routine	3	1	1	0	1	0	0	1	0	0	1	1	0	0	1	0	0	1	1	1	0	0	1	0	1	0	0	1	0
Habit Hunter: Gewohnheit	3	1	1	1	0	0	1	1	1	0	1	0	0	0	1	0	0	1	1	1	1	1	1	1	0	1	1	1	0
Willpower and procrastination	4	0	0	0	1	0	0	1	1	0	0	1	1	1	0	0	1	0	1	0	1	0	0	1	1	1	0	0	0
Greatness: Daily Habit Tracker	4	1	0	0	1	0	0	1	1	0	0	0	1	0	0	1	0	0	1	0	1	0	0	1	1	0	0	0	0
Ambiance by Fabulous	4	0	0	0	0	0	0	0	0	0	0	0	1	0	0	0	0	0	1	0	1	0	0	0	0	0	0	0	0
Tide - Sleep & Meditation	4	0	0	0	1	0	0	0	0	0	0	1	1	1	0	1	0	0	1	0	1	0	0	0	1	0	0	0	0
Roubit: Bequeme Tagesroutine	5	1	1	0	1	0	1	0	0	0	1	1	0	0	0	1	0	1	1	1	0	1	1	1	0	0	1	1	0
Fabulous - Gewohnheitstracker	6	1	1	1	1	0	0	1	1	0	0	0	0	0	0	1	0	1	1	1	1	0	1	0	1	1	0	1	0
HAPDAY: KI-Lebenscoach	6	1	1	1	1	0	0	1	0	0	1	0	0	1	0	0	0	1	1	1	0	0	1	1	1	0	0	1	0
Summit: AI Life Coach	6	1	0	1	1	0	0	1	0	0	1	0	0	1	0	1	0	1	0	1	1	1	1	1	1	1	1	1	0
Voice - Mental Health Guide	6	1	0	0	1	0	0	1	0	1	1	0	0	1	0	1	0	0	1	1	1	0	0	1	1	0	0	1	0
Routinery: morning routine	7	1	0	0	0	1	0	1	1	0	1	0	0	0	0	0	0	0	0	1	1	0	0	0	1	1	1	1	0
Success Coach - Goal Tracker	7	1	1	0	1	1	0	1	1	0	0	0	0	1	0	0	0	0	0	1	0	0	0	0	1	1	0	1	0
Todoist: To-do-Liste & Planer	7	1	1	0	0	0	0	1	0	0	0	0	0	0	0	0	0	1	0	1	0	0	0	0	1	1	0	1	0
Luminexa App	7	1	1	0	1	0	0	1	0	0	0	0	0	0	0	1	0	0	0	1	0	0	0	1	1	1	0	1	0
OneList - Achieve Your Goals	7	1	0	0	1	0	0	1	0	0	1	0	0	0	0	0	0	1	0	1	0	0	0	0	1	0	0	1	0
stoic. Tägliches tagebuch	7	1	1	0	0	0	0	1	0	0	0	0	0	1	0	1	0	1	0	1	0	0	0	1	1	1	0	1	1
Micro Habits: Self-Improvement	7	1	1	1	0	1	0	1	1	0	1	0	0	0	0	1	0	0	0	1	0	0	0	1	1	1	1	0	0
Productive - Gewohnheiten	7	1	1	0	0	0	0	1	1	0	0	0	0	0	0	0	0	1	0	1	0	0	0	0	1	1	1	1	0
Routine & Habit - Proddy	7	1	1	0	1	1	0	1	0	1	0	0	0	0	0	1	0	0	0	1	0	0	0	0	1	1	0	1	0
Intellect: Create A Better You	7	1	0	0	1	1	0	1	0	0	1	0	0	0	0	1	0	0	0	1	1	0	0	1	1	1	0	1	0
haatch. - Goal & Habit Tracker	7	1	0	1	0	0	0	1	0	0	0	0	0	0	0	1	0	0	0	1	0	0	0	0	0	1	1	1	0
Good App, Self Improvement App	7	1	1	0	1	1	0	1	1	0	0	0	1	0	0	1	0	0	0	1	1	0	0	0	1	1	0	1	0
Justly: Habits, Goals, Journal	7	1	1	0	1	0	1	1	1	0	0	0	0	1	0	1	0	0	0	1	0	0	0	0	1	1	0	0	0
Habit Tracker & Day Planner	8	1	1	0	0	0	0	1	0	0	1	0	0	0	0	0	0	0	0	1	0	0	0	0	1	1	0	0	0
Cleverest: Fokus Digital Detox	8	1	1	0	0	0	0	1	0	0	0	0	1	0	1	0	0	1	0	0	0	0	0	0	0	1	0	1	0
Haptive - Habit Tracker & Goal	8	1	1	0	0	0	0	1	0	0	0	0	0	0	0	0	0	0	0	1	0	0	0	1	0	1	0	0	0
Task-Shuffler	8	1	0	0	0	0	0	1	0	0	0	0	0	0	0	0	0	1	0	0	0	1	0	0	0	1	0	0	0
Badger Bug	8	1	0	0	0	0	0	1	0	0	1	0	0	0	0	0	0	1	0	0	0	0	0	0	0	1	0	1	0
dailyblock	8	1	1	0	0	0	0	1	0	0	0	0	1	0	0	0	0	1	0	1	0	0	0	0	0	1	0	1	0
Sticky Goals: Digital Planner	8	1	1	0	1	0	0	1	1	0	0	0	0	1	0	0	0	0	0	1	0	0	1	0	0	1	0	0	0
TickTick: To-Do Liste, Kalender	8	1	1	0	1	0	0	1	0	0	1	0	0	0	0	0	0	1	0	1	0	0	0	0	0	0	0	0	0
Gewohnheitstracker - HabitUp	8	1	1	0	0	0	0	1	0	0	0	0	0	0	0	0	0	1	0	1	0	0	0	0	0	0	0	1	0
Way of Life: Gewohnheiten	8	1	1	0	0	0	0	1	0	0	0	0	0	0	0	0	0	0	0	1	0	0	0	1	0	0	0	0	0
Habit Tracker - Tagesplaner	8	1	1	1	0	0	1	1	0	0	0	0	0	0	0	0	0	0	0	1	0	0	0	0	0	0	1	0	0
Decomposer AI Task Manager	8	1	1	0	1	0	0	1	0	0	0	0	1	0	0	0	0	1	0	1	0	0	0	1	1	1	0	0	0
Coo - smartest to-do lists	8	1	1	0	0	0	0	0	0	0	0	0	0	0	0	0	0	1	1	1	0	1	0	0	0	0	0	1	0
Omni Steps	8	0	1	0	1	0	0	1	0	0	1	0	1	0	0	0	0	1	0	1	0	0	0	0	1	1	0	0	0
Six Things: The Ivy Lee Method	8	1	1	0	0	0	0	1	0	0	0	0	0	0	0	0	0	1	0	1	0	0	0	0	0	1	0	0	0
Habit: My Productivity Tracker	8	1	1	0	0	0	0	1	0	0	1	0	0	0	0	0	0	0	0	1	0	0	0	0	0	1	0	1	0
Grit Reminders & Task List	8	1	1	0	0	0	0	1	0	0	0	0	0	0	0	0	0	0	0	0	0	0	0	0	1	0	0	1	0
TaskyCal: Daily Agenda & Lists	8	1	1	0	0	0	0	1	0	0	1	0	0	0	0	0	0	1	0	1	0	0	0	0	0	0	0	1	0
Jomo - Screen Time Blocker	8	1	1	1	0	0	0	1	0	0	0	0	1	0	0	0	0	1	1	1	0	0	0	1	1	0	0	0	0
ANKO: Screen time control	8	1	1	0	0	0	0	1	0	0	0	0	1	0	0	0	0	0	0	0	0	0	0	0	0	1	0	0	0
Studybreak time tracker	8	1	1	0	0	0	0	1	0	0	0	0	0	0	0	0	0	0	0	1	0	0	0	0	0	0	0	0	0
Habit tracker + Daily routine	8	1	1	0	0	0	1	1	0	0	0	0	0	0	0	0	0	0	0	1	0	0	0	0	0	0	1	0	0
Habit Tracker: Day planner	8	1	1	0	0	0	0	1	0	0	0	0	0	0	0	0	0	0	0	1	0	0	0	1	0	0	0	0	0
Habit Tracker	8	1	1	0	0	0	0	1	0	0	0	0	0	0	0	0	0	0	0	1	0	0	0	0	1	1	0	0	0
Avocation - Habit Tracker	8	1	1	0	1	0	0	1	1	0	1	0	0	0	0	0	0	1	0	0	0	0	0	0	0	1	0	0	0
Tusk: Flexibler Task-Manager	8	1	1	0	0	0	0	1	0	0	0	0	0	0	0	0	0	0	0	1	0	0	0	0	0	1	0	1	0
neurolist: AI List Maker	8	1	1	0	1	0	0	1	0	0	0	0	1	0	0	0	0	1	0	0	0	0	0	0	1	1	0	0	0
My Habits	8	1	1	0	0	0	0	1	0	0	0	0	0	0	1	0	0	0	0	1	0	0	0	0	0	0	0	0	0
Ascent: offtime & appblock	8	1	1	0	0	1	0	1	0	0	0	0	1	0	0	0	0	0	0	0	0	0	0	1	0	0	0	0	0
YPT - Yeolpumta	8	1	1	0	0	0	1	1	0	0	0	0	1	0	0	0	0	0	0	1	0	0	0	0	0	1	1	0	0
AppBlock - Apps blockieren	8	1	1	0	1	1	0	1	0	0	0	0	0	0	0	0	0	0	0	1	0	0	0	0	0	0	0	0	0
FLIP - Fokus-Timer zum Lernen	8	1	1	0	0	0	1	1	0	0	0	0	1	0	0	0	0	0	0	1	0	0	0	1	0	0	1	1	0
ActionDash: Bildschirmzeit	8	0	1	0	0	0	0	0	0	0	0	0	0	0	0	0	0	0	0	1	0	0	0	0	0	0	0	0	0
YourHour - Screen Time Control	8	1	1	0	0	0	0	1	0	0	0	0	1	0	0	1	0	0	0	1	0	0	0	1	0	0	1	1	0
Unpluq: Control Your Time	8	1	1	0	0	1	0	1	0	0	0	0	0	0	0	0	0	0	0	1	0	0	0	0	0	0	0	0	0
Ultiself - Habit Tracker	8	1	1	0	0	1	0	1	0	0	1	0	0	0	0	0	0	0	0	1	0	0	0	0	0	0	0	0	0
Striving: Konzentration App	8	1	1	0	0	0	0	1	0	0	1	0	1	0	0	0	0	1	0	1	0	0	0	0	0	0	0	0	0
YourStep Pomodoro & Tareas	8	1	1	1	1	0	0	1	0	0	0	0	1	0	0	0	0	0	0	1	0	0	0	0	0	1	1	0	0
Tain - Ziele und Gewohnheiten	8	1	1	0	0	0	0	1	0	0	0	0	0	0	0	0	0	0	0	1	0	0	0	0	0	1	0	1	0
Improve my Life: Aufgaben	8	1	1	0	1	0	0	1	0	0	0	0	0	1	0	0	0	0	0	1	0	0	0	0	0	1	0	0	1
Daycrush:24hr Burnout Planer	8	1	1	0	0	0	0	1	0	0	0	0	0	0	0	0	0	0	0	1	0	0	0	1	0	1	0	0	0
Legmon - Motivation & Aufstieg	8	1	1	1	0	0	1	1	0	0	0	0	0	0	0	0	0	0	0	1	0	0	0	0	0	1	0	0	0
Zario: Zeitlimit & Fokus-App	8	1	1	0	0	0	0	1	0	0	1	0	1	0	0	0	0	0	0	1	0	0	0	0	0	0	0	0	0
Pomocat - Cute Pomodoro Timer	8	1	1	0	0	0	0	1	0	0	0	0	1	0	0	0	0	1	0	0	0	0	1	0	0	0	0	0	0
Goalify: Goal & Habit Tracker	8	1	1	0	0	0	0	1	0	0	0	0	0	0	0	0	0	0	0	1	0	0	0	0	0	1	0	1	0
stickK: Goals & Accountability	9	1	1	1	0	0	1	1	0	0	1	0	0	0	1	0	0	0	0	1	0	0	0	1	1	1	1	1	1
My AI Coach - Rocky	9	1	1	0	1	1	1	1	0	0	0	0	0	1	0	0	0	0	0	1	0	0	1	1	1	1	1	1	0
ProcrastinationPal	9	1	1	0	1	0	0	1	0	0	0	0	1	0	0	0	0	0	0	0	0	0	0	1	1	0	1	1	0
Dreamfora: AI Goal Setting	9	1	1	0	1	0	1	1	0	0	1	0	0	0	0	1	0	0	0	0	0	1	0	1	1	1	1	0	1
Dote Timer - Zeitmanagement	9	1	1	1	0	0	1	0	0	0	1	0	1	0	0	1	0	0	0	0	0	0	0	1	1	1	1	0	1
Ping: AI Task Manager	9	1	1	0	1	0	0	1	0	0	0	0	0	0	0	0	0	0	0	0	0	0	0	1	1	1	1	0	0
Hike - Meaningful time tracker	10	1	1	0	0	0	0	0	0	0	0	0	0	0	0	0	0	1	0	0	0	0	0	0	1	1	0	0	1
Remente: Gesundheit, Lifestyle	10	1	0	0	1	1	0	0	0	0	0	0	0	0	0	1	0	0	1	0	0	0	1	0	1	1	0	0	1
AI Ziel Planer & Todo - Pivot	11	1	1	0	1	0	0	0	0	0	0	0	0	0	0	0	0	0	0	0	0	0	0	0	1	0	0	1	0
TagesPlaner - To Do Tappsk	11	0	0	0	0	0	0	0	0	0	0	0	0	0	0	0	0	0	0	0	0	0	0	0	0	0	0	1	0
Downtime - your bucket list	11	1	0	0	0	1	0	0	0	0	1	0	0	0	0	0	0	0	0	0	0	0	0	0	0	0	0	1	0
Focusi: Study timer	11	1	1	0	1	0	0	0	0	0	0	0	0	0	0	0	0	0	0	0	0	0	0	0	1	0	0	0	0
Motivate: Daily Motivation	11	0	0	0	1	0	0	0	0	0	0	0	0	0	0	1	0	0	0	0	1	0	1	0	0	0	0	0	0
Mindset: Daily Motivation	11	0	0	0	1	0	1	0	0	1	0	0	0	1	0	1	0	0	0	0	1	0	0	0	1	0	0	1	0
Affirmationen Spiegel	11	0	0	0	0	0	0	1	0	0	0	0	0	1	0	1	0	0	0	0	1	0	0	0	1	0	0	0	0
MindTales - Self Care, Therapy	11	1	1	1	1	0	0	1	0	0	0	0	0	0	0	1	0	0	0	0	1	0	0	0	1	0	1	1	0
Studie Ambiente: Fokus	11	0	0	0	0	0	0	0	0	0	0	0	1	0	0	0	0	0	0	0	1	0	0	0	0	0	0	0	0
Noverdue - Todo Timer List	12	1	1	0	0	0	0	0	0	0	1	0	0	0	0	0	0	0	0	1	0	0	0	0	1	0	0	0	0
Filos Bildschirmzeit-Kontrolle	12	1	1	0	0	0	0	0	0	0	0	0	1	0	0	0	0	1	0	1	0	0	0	0	0	1	0	1	0
Focus Timer & Rewards	12	1	1	0	1	0	0	0	0	0	0	1	1	0	0	0	0	1	0	0	0	0	0	0	0	1	0	1	0
Pomodoro - Fokustimer und Töne	12	1	1	0	0	0	0	0	0	0	0	1	1	0	0	0	0	0	0	0	0	0	0	0	0	0	0	0	0
Tasks - productivity elevated	12	1	1	0	0	0	0	0	0	0	0	0	1	0	1	0	0	0	0	1	0	0	0	0	0	1	0	1	0
Digital Detox: Focus & Live	12	1	0	0	0	0	0	0	0	1	1	0	1	0	1	1	0	0	0	1	0	0	0	0	1	1	0	0	0
Doro: Pomodoro Fokus-Timer	12	1	1	0	0	0	0	0	0	0	1	0	1	0	0	0	0	0	0	0	0	0	1	0	0	1	0	0	0
QualityTime - Telefonsucht	12	1	1	0	0	0	0	0	0	0	0	0	1	0	0	0	0	0	0	1	0	0	0	0	0	0	0	0	0
Ziele und Gewohnheiten	12	1	1	0	0	0	0	0	1	1	0	0	0	0	0	1	0	0	0	1	0	0	0	0	0	1	0	1	0
Rkiez: Pomo & Schedule & Habit	12	1	1	0	0	1	0	1	0	0	0	0	1	0	0	1	0	0	0	1	0	0	0	0	1	1	0	0	0
Goal Setting Tracker Planner	12	1	1	0	1	1	0	0	0	0	0	0	1	1	0	1	0	0	0	1	0	0	0	0	1	1	0	0	0
Sig	-	2.52656e-07	2.51901e-11	0.00105899	5.99648e-05	0.104385	5.78797e-08	6.33225e-15	0.00764022	0.138528	3.95842e-09	6.8193e-11	4.81424e-07	0.000220595	1.05894e-08	1.77245e-05	0.00045435	3.12089e-10	2.66746e-22	3.84157e-15	6.47502e-12	7.36926e-06	6.65657e-18	1.72647e-05	1.36528e-11	0.00189131	6.25073e-08	3.46648e-07	2.02942e-05
